# Supplementary material for: LOXL1 promotes tumor cell malignancy and restricts CD8 + T cell infiltration in colorectal cancer
Source: Cell Biol Toxicol. 2024 Jan 25;40(1):6. doi: 10.1007/s10565-024-09840-1 (PMC10808464; doi:10.1007/s10565-024-09840-1)
Supplement: Supplementary file 2 — Supplementary file2 (XLSX 21 KB) [file 10565_2024_9840_MOESM2_ESM.xlsx]

## Sheet: Sheet1
Table S1: LOXL1-patient demographics
Number	Hospital number	Name	Sex	Date of birth
1	0000261110	谢*强	male	1944/3/5 0:00:00
2	0000260785	李*鸿	male	1965/3/16 0:00:00
3	0000260984	林*枝	female	1941/11/2 0:00:00
4	0000262157	张*珍	male	1950/10/2 0:00:00
5	00000V6158	张*丰	male	1937/10/15 0:00:00
6	0000262283	黄*标	male	1960/5/22 0:00:00
7	0000263770	罗*室	male	1941/12/23 0:00:00
8	0000263648	胡*国	male	1964/3/23 0:00:00
9	0000263866	黄*清	male	1948/2/11 0:00:00
10	0000264197	李*泉	male	1957/8/9 0:00:00
11	00000V6196	叶*乔	male	1947/4/12 0:00:00
12	0000264170	孙正望	male
13	0000268556	罗*利	male	1957/8/15 0:00:00
14	0000259161	赵*珍	female	1953/9/9 0:00:00
15	0000268124	陈*梅	female	1948/5/7 0:00:00
16	0000268426	张*方	male	1949/12/2 0:00:00
17	0000268571	郑*中	male	1969/7/19 0:00:00
18	0000268403	卜*芳	male	1985/10/1 0:00:00
19	0000268759	冯*	female	1988/1/22 0:00:00
20	0000268316	王*方	male	1966/12/24 0:00:00
21	0000268561	颜*金	male	1939/10/1 0:00:00
22	0000268613	谭*柏	male	1962/9/18 0:00:00
23	0000268663	陈*链	female	1954/5/20 0:00:00
24	0000268144	郭*平	female	1953/12/12 0:00:00
25	0000268726	石*	male	1951/6/23 0:00:00
26	0000268984	张*举	male	1958/9/24 0:00:00
27	00000V6349	邹*	female	1961/1/2 0:00:00
28	0000268704	温*芳	female	1955/10/15 0:00:00
29	0000268309	杨*区	male	1945/7/24 0:00:00
30	0000268455	刘*珍	female	1964/9/18 0:00:00
31	0000269150	陈*英	female	1977/1/12 0:00:00
32	0000268686	杨*荣	male	1953/6/27 0:00:00
33	0000268711	龙*妹	female	1945/12/15 0:00:00
34	0000268546	李*珍	female	1941/2/3 0:00:00
35	0000268891	彭*妹	female	1954/5/8 0:00:00
36	0000268879	钟*强	male	1950/2/1 0:00:00
37	0000269266	邵*珍	female	1965/12/28 0:00:00
38	0000269214	叶*远	male	1971/6/5 0:00:00
39	0000269004	刘*妹	female	1941/7/21 0:00:00
40	0000268865	钟*泉	male	1953/5/3 0:00:00
41	00000V6392	李*权	male	1949/8/16 0:00:00
42	0000269157	汪*茂	male	1948/9/1 0:00:00
43	0000268536	唐*祥	male	1943/6/21 0:00:00
44	0000269061	方*玉	female	1943/1/3 0:00:00
45	0000269071	陈*兴	male	1955/3/1 0:00:00
46	0000269009	郑*妹	female	1946/7/5 0:00:00
47	0000269012	陈*凤	female	1982/9/15 0:00:00
48	0000269084	陈*英	female	1947/10/25 0:00:00
49	0000269352	费*江	male	1999/5/20 0:00:00
50	0000269443	谢*	male	1963/12/1 0:00:00
51	0000269305	陈*	female	1946/6/4 0:00:00
52	0000269411	黄*香	female	1954/4/5 0:00:00
53	0000269420	凌*	male	1977/12/24 0:00:00
54	0000269278	陈*潮	male	1954/4/6 0:00:00
55	0000269223	黄*钦	male	1955/9/13 0:00:00
56	0000269691	陈*香	female	1963/4/10 0:00:00
57	0000269491	陈*强	female	1969/11/9 0:00:00
58	0000269546	李*娥	female	1968/6/20 0:00:00
59	0000268867	张*煌	male	1974/5/25 0:00:00
60	0000269215	熊*金	male	1947/4/21 0:00:00
61	0000269154	陈*	female	1977/6/23 0:00:00
62	0000269692	张*元	male	1953/1/13 0:00:00
63	0000269595	蔡*钊	male	1942/2/5 0:00:00
64	0000269643	熊*英	female	1954/1/30 0:00:00
65	0000269753	潘*梅	female	1975/2/10 0:00:00
66	0000269695	吴*彩	male	1964/12/14 0:00:00
67	0000269725	陈*婵	female	1949/9/28 0:00:00
68	0000269987	程*明	male	1951/1/28 0:00:00
69	0000269682	张*丰	male	1977/11/25 0:00:00
70	0000269510	黄*英	female	1970/5/1 0:00:00
71	0000269573	郑*南	male	1954/6/17 0:00:00
72	0000269270	冯*冀	male	1943/8/6 0:00:00
73	0000270000	周*华	female	1955/10/1 0:00:00
74	0000269887	刘*英	female	1937/10/6 0:00:00
75	0000270013	梁*祥	male	1960/4/9 0:00:00
76	0000269914	廖*英	female	1951/12/16 0:00:00
77	0000269586	王*平	male	1925/6/9 0:00:00
78	0000269933	李*兰	female	1954/11/29 0:00:00
79	0000269406	丘*娣	female	1946/1/20 0:00:00
80	0000269917	彭*花	female	1959/6/28 0:00:00
81	0000270106	刘*清	female	1948/12/20 0:00:00
82	0000269872	吴*刚	male	1944/4/27 0:00:00
83	0000269959	甘*军	male	1957/12/2 0:00:00
84	0000270001	阮*寿	male	1959/2/24 0:00:00
85	0000270344	陈*	male	1964/12/10 0:00:00
86	0000269940	郭*雄	male	1965/5/23 0:00:00
87	0000270225	卜*	male	1965/10/2 0:00:00
88	0000270195	周*花	female	1969/6/27 0:00:00
89	00000V6421	郑*娥	female	1938/9/10 0:00:00
90	0000270017	刘*	female	1988/2/23 0:00:00
91	0000270443	刘*联	male	1957/10/24 0:00:00
92	0000220019	曾*森	male	1943/7/12 0:00:00
93	0000270236	王*平	male	1951/10/26 0:00:00
94	0000269347	潘*祥	male	1936/11/26 0:00:00
95	0000269822	钟*姣	female	1937/4/5 0:00:00
96	0000270434	谢*真	male	1945/7/18 0:00:00
97	0000270164	孙*兰	female	1955/3/3 0:00:00
98	0000270333	郑*明	male	1956/12/22 0:00:00
99	0000270388	黄*明	male	1955/2/25 0:00:00
100	0000270050	林*卿	female	1976/7/8 0:00:00
101	0000270442	陈*	male	1987/10/12 0:00:00
102	0000270305	陈*添	male	1956/1/21 0:00:00
103	0000270175	朱*娣	female	1958/9/9 0:00:00
104	0000270065	卢*芬	male	1950/10/17 0:00:00
105	0000270394	黄*田	male	1951/8/8 0:00:00
106	0000269590	温*桥	male	1950/1/20 0:00:00
107	0000270391	李*初	male	1936/8/26 0:00:00
108	00000V6450	黄*玉	female	1958/6/4 0:00:00
109	0000270558	张*	male	1958/3/3 0:00:00
110	0000270456	林*妹	female	1962/9/2 0:00:00
111	0000293664	戴*源	male	1952/12/25 0:00:00
112	0000270668	郭*如	female	1951/7/13 0:00:00
113	0000270795	杨*良	female	1956/12/11 0:00:00
114	0000270513	方*	male	1990/5/14 0:00:00
115	0000270358	甘*如	male	1950/1/17 0:00:00
116	0000270913	林*	male	1963/2/19 0:00:00
117	0000270828	郑*鹏	male	1947/7/30 0:00:00
118	0000270331	冯*强	male	1960/5/17 0:00:00
119	0000270620	张*珍	male	1959/6/10 0:00:00
120	0000270693	吴*生	male	1959/12/16 0:00:00
121	0000270762	孔*娣	female	1955/7/22 0:00:00
122	0000270731	陈*信	male	1973/1/14 0:00:00
123	0000270536	江*珍	female	1947/11/4 0:00:00
124	0000270817	张*朝	male	1974/8/20 0:00:00
125	0000270683	张*庆	female	1965/7/22 0:00:00
126	0000270237	张*东	male	1952/12/27 0:00:00
127	0000249140	冯*开	female	1940/11/26 0:00:00
128	0000269937	陈*声	male	1944/3/30 0:00:00
129	0000270071	许*华	male	1956/8/15 0:00:00
130	0000270695	李*梅	male	1947/12/13 0:00:00
131	0000270747	叶*华	male	1953/3/14 0:00:00
132	0000270694	陈*军	male	1950/10/7 0:00:00
133	0000271034	林*平	male	1958/11/2 0:00:00
134	0000270824	符*群	female	1973/10/5 0:00:00
135	0000270733	王*潮	male	1964/1/16 0:00:00
136	0000271085	梁*访	male	1952/10/12 0:00:00
137	0000270767	张*爱	female	1958/1/25 0:00:00
138	0000270956	田*新	male	1969/7/27 0:00:00
139	0000271301	陈*荣	male	1953/5/22 0:00:00
140	0000271335	林*旭	male	1958/11/12 0:00:00
141	0000271027	赖*荣	male	1979/2/18 0:00:00
142	0000270359	卢*贤	male	1956/7/27 0:00:00
143	0000271341	徐*妹	female	1967/3/5 0:00:00
144	0000270532	许*梅	female	1954/1/4 0:00:00
145	0000270424	候*凤	female	1953/4/15 0:00:00
146	0000271346	邝*桥	male	1950/1/21 0:00:00
147	0000271424	管*梅	female	1953/9/20 0:00:00
148	0000271561	林*转	female	1949/11/11 0:00:00
149	0000271140	陈*容	female	1948/3/27 0:00:00
150	0000271598	杨*新	male	1952/7/3 0:00:00
151	0000271592	李*荣	male	1951/8/27 0:00:00
152	0000271537	杨*业	male	1966/2/10 0:00:00
153	0000271552	邱*	male	1983/6/26 0:00:00
154	0000271608	何*铭	male	1986/5/18 0:00:00
155	0000271736	叶*生	male	1953/11/9 0:00:00
156	0000271633	杨*盈	male	1946/8/24 0:00:00
157	0000271546	林*忠	male	1969/1/6 0:00:00
158	0000271718	叶*先	male	1948/11/18 0:00:00
159	0000271892	蔡*香	female	1936/1/4 0:00:00
160	0000271666	董*连	female	1955/7/3 0:00:00
161	00000V6486	朱*玲	female	1975/5/17 0:00:00
162	0000271734	陈*香	female	1955/8/24 0:00:00
163	0000271374	文*嫦	female	1940/4/1 0:00:00
164	0000271789	余*敏	female	1979/8/27 0:00:00
165	0000271682	雷*芙	female	1967/3/19 0:00:00
166	0000271570	朱*	female	1957/6/11 0:00:00
167	0000271595	黄*迎	male	1941/7/10 0:00:00
168	0000271568	黄*玲	female	1955/3/30 0:00:00
169	0000278964	黄*玲	female	1972/2/29 0:00:00
170	0000279399	詹*顺	male	1939/7/21 0:00:00
171	0000109159	袁*香	female	1969/2/10 0:00:00
172	0000116412	徐*秀	female	1936/3/11 0:00:00
173	0000115416	王*松	male	1949/8/15 0:00:00
174	0000146873	陈*瑞	male	1943/7/21 0:00:00
175	0000101774	罗*显	male	1943/10/8 0:00:00
176	0000102697	李*流	female	1949/9/24 0:00:00
177	0000104546	陈*相	male	1945/8/14 0:00:00
178	0000104466	李*庄	female	1932/1/23 0:00:00
179	0000106851	吴*城	male	1944/10/16 0:00:00
180	0000125164	黄*凤	female	1939/12/10 0:00:00
181	0000127140	肖*凤	female	1957/11/22 0:00:00
182	0000128694	冯*华	male	1940/7/26 0:00:00
183	0000137265	邓*军	male	1949/10/21 0:00:00
184	0000146728	郑*水	male	1937/1/23 0:00:00
185	0000150258	黄*梅	female	1970/6/5 0:00:00
186	0000099062	黄*仔	male	1954/7/12 0:00:00
187	0000099800	林*辉	male	1942/1/10 0:00:00
188	0000102488	邓*强	male	1944/11/7 0:00:00
189	0000103781	黄*妹	female	1962/9/16 0:00:00
190	0000106721	冯*国	male	1942/3/5 0:00:00
191	0000107727	梅*凤	female	1954/12/4 0:00:00
192	0000110902	郑*明	male	1963/2/10 0:00:00
193	0000120189	陈*金	male	1960/6/18 0:00:00
194	0000131688	吴*文	male	1965/10/2 0:00:00
195	0000144398	俞*	male	1941/4/2 0:00:00
196	0000091248	吴*生	male	1945/8/18 0:00:00
197	0000092101	林*毫	male	1948/9/11 0:00:00
198	0000099378	唐*定	male	1953/6/13 0:00:00
199	0000099924	柯*桥	female	1958/6/7 0:00:00
200	0000110945	邓*富	male	1952/6/20 0:00:00
201	00000V1670	何*牯	male	1958/9/26 0:00:00
202	0000116143	林*琴	female	1975/11/27 0:00:00
203	0000115991	廖*生	male	1952/5/28 0:00:00
204	0000118383	张*青	male	1951/9/17 0:00:00
205	0000119149	凌*荣	male	1952/8/12 0:00:00
206	0000120659	吴*辉	male	1956/2/7 0:00:00
207	0000122026	陈*	male	1941/11/22 0:00:00
208	0000123469	曾*科	male	1967/11/18 0:00:00
209	0000126942	潘*华	female	1961/6/28 0:00:00
210	0000130178	黎*兰	female	1932/9/20 0:00:00
211	0000123832	谭*英	female	1935/9/1 0:00:00
212	0000131734	江*芳	male	1968/12/24 0:00:00
213	0000137578	彭*和	male	1951/1/1 0:00:00
214	0000141847	李*	male	1974/7/6 0:00:00
215	0000143259	潘*娣	female	1968/8/9 0:00:00
216	0000146715	高*延	male	1958/3/20 0:00:00
217	0000151364	吴*	male	1961/12/4 0:00:00
218	0000151785	陈*琪	male	1952/11/12 0:00:00
219	0000088107	黄*强	male	1968/6/4 0:00:00
220	0000131936	邹*	male	1953/10/20 0:00:00
221	0000143212	吴*	female	1980/9/2 0:00:00
222	0000150082	陈*勇	male	1975/3/14 0:00:00
223	0000100744	王*平	male	1962/11/21 0:00:00
224	0000101373	冯*文	female	1936/5/26 0:00:00
225	0000130175	陈*辉	male	1969/5/7 0:00:00
226	0000182108	许*吉	male	1965/10/23 0:00:00
227	0000260474	袁*花	female	1949/1/20 0:00:00
228	0000089618	陈*奎	male	1971/12/2 0:00:00
229	0000095235	黄*标	male	1947/5/26 0:00:00
230	0000105113	钟*高	male	1944/8/29 0:00:00
231	0000094190	黄*荣	male	1945/2/4 0:00:00
232	0000122082	陈*春	male	1953/9/12 0:00:00
233	0000148857	简*兰	male	1934/11/9 0:00:00
234	0000156767	李*珠	female	1964/2/13 0:00:00
235	00000V6694	王*婷	female	1959/2/14 0:00:00
236	0000089813	李*萍	female	1952/8/2 0:00:00
237	0000100857	欧*珠	female	1957/3/12 0:00:00
238	00000V1339	何*萍	female	1961/9/4 0:00:00
239	0000103972	许*云	female	1962/9/6 0:00:00
240	0000105621	林*赐	male	1947/11/13 0:00:00
241	0000107734	朱*昌	female	1966/3/26 0:00:00
242	0000112894	赖*声	male	1960/1/5 0:00:00
243	0000116351	罗*古	male	1954/1/1 0:00:00
244	0000121940	杨*权	male	1969/1/29 0:00:00
245	00000V2246	黄*	female	1941/12/27 0:00:00
246	0000137579	钟*怀	male	1943/11/4 0:00:00
247	0000159293	梁*添	male	1958/6/18 0:00:00
248	0000253525	饶*媚	female	1962/2/26 0:00:00
249	0000276311	许*顺	male	1955/7/26 0:00:00
250	0000277143	谢*祥	male	1955/12/10 0:00:00
251	0000279196	黄*明	female	1950/10/1 0:00:00
252	0000278994	王*潮	male	1969/11/9 0:00:00
