# Supplementary material for: LOXL1 promotes tumor cell malignancy and restricts CD8 + T cell infiltration in colorectal cancer
Source: Cell Biol Toxicol. 2024 Jan 25;40(1):6. doi: 10.1007/s10565-024-09840-1 (PMC10808464; doi:10.1007/s10565-024-09840-1)
Supplement: Supplementary file 3 — Supplementary file3 (XLSX 10 KB) [file 10565_2024_9840_MOESM3_ESM.xlsx]

## Sheet: Sheet1
Table S2: Primer sequence used for qRT-PCR
Primer name	Primer sequence (5'-3')
TWIST2-qF	TACAGCAAGAAGTCGAGCGA
TWIST2-qR	CTTGCTCAGCTTGTCAGAGG
VIM-qF	AGTCCACTGAGTACCGGAGAC
VIM-qR	CATTTCACGCATCTGGCGTTC
SNAI2-qF	CGAACTGGACACACATACAGTG
SNAI2-qR	CTGAGGATCTCTGGTTGTGGT
CDH2-qF	AGCCAACCTTAACTGAGGAGT
CDH2-qR	GGCAAGTTGATTGGAGGGATG
FN1-qF	AGGAAGCCGAGGTTTTAACTG
FN1-qR	AGGACGCTCATAAGTGTCACC
ZEB2-qF	GGAGACGAGTCCAGCTAGTGT
ZEB2-qR	CCACTCCACCCTCCCTTATTTC
TWIST1-qF	GTCCGCAGTCTTACGAGGAG
TWIST1-qR	GCTTGAGGGTCTGAATCTTGCT
ZEB1-qF	TTACACCTTTGCATACAGAACCC
ZEB1-qR	TTTACGATTACACCCAGACTGC
SNAI1-qF	TCGGAAGCCTAACTACAGCGA
SNAI1-qR	AGATGAGCATTGGCAGCGAG
CLDN4-qF	GGGGCAAGTGTACCAACTG
CLDN4-qR	GACACCGGCACTATCACCA
TJP3-qF	CAGACAGGCGACCACATCG
TJP3-qR	GGTGCAGGTCTTGAGTATCTGA
CLDN7-qF	AGCTGCAAAATGTACGACTCG
CLDN7-qR	GGAGACCACCATTAGGGCTC
CDH1-qF	ATTTTTCCCTCGACACCCGAT
CDH1-qR	TCCCAGGCGTAGACCAAGA
LOXL1-qF	CCACTACGACCTACTGGATGC
LOXL1-qR	GTTGCCGAAGTCACAGGTG
