# Supplementary material for: LOXL1 promotes tumor cell malignancy and restricts CD8 + T cell infiltration in colorectal cancer
Source: Cell Biol Toxicol. 2024 Jan 25;40(1):6. doi: 10.1007/s10565-024-09840-1 (PMC10808464; doi:10.1007/s10565-024-09840-1)
Supplement: Supplementary file 4 — Supplementary file4 (XLSX 14 KB) [file 10565_2024_9840_MOESM4_ESM.xlsx]

## Sheet: Sheet1
Table S3. Gene sets of signatures
Adhesion_migration
PECAM1	ITGB1	ITGA1	CD53	IGF1R	ITGAE
ADGRE5	NECTIN2	CD44	CD47
APC_co_stimulation
TNFSF14	SLAMF1	TNFSF15	ICOSLG	TNFSF18	CD58
TNFSF8
APC_co_inhibition
CD274	PDCD1LG2
Apoptosis
GADD45GIP1	BCL2	BCL2L11	TNFSF10
B_cell_marker
FCRL2	CD22	FCRL1	BLK	FCRL3	BANK1
JCHAIN	CD19	NTN3	TNFRSF17	FCGR1A	POU2AF1
FCRLA	CD79A	RALGPS2	TCL1A
CAF
ACTA2	CAV1	DES	FAP	PDGFRA	PDGFRB
THY1	TNC	VIM
CD8_T_cell
CD8A	CD8B	GZMA	GZMB	PRF1
Checkpoint
CD40LG	TMIGD2	HHLA2	TNFRSF14	TNFSF14	CD160
IDO2	TNFRSF25	KIR3DL1	CD200R1	LGALS9	BTNL2
CD244	PDCD1	TNFSF15	CD80	CTLA4	IDO1
ICOSLG	TNFSF18
Cytokine_signaling
IL21	IL1A	IL4	IL13	IL7	IL2RA
HGF
Cytolytic_activity
GZMA	PRF1
DDR
CHAF1A	POLQ	CHEK2	SETMAR	BLM	XRCC3
NHEJ1	DCLRE1A	BRCA1	RAD54B	FANCI	CHEK1
EXO1	FANCC	RDM1	RECQL4	ERCC6	TOPBP1
RAD18	NEIL3	RAD54L	BRIP1	APLF	BRCA2
RAD9A	EME2	RAD52	GEN1	POLE	TDP1
POLD1	MUTYH	UNG	PRPF19	LIG3	LIG1
FANCF	RAD51B	FEN1	MSH3	APTX	RPA3
RAD50	UVSSA	PALB2	XRCC2	TDP2	RAD51
NTHL1	ATM	FANCB	FANCG	RAD17	PMS1
APEX1	RECQL5	NUDT1	ERCC8	DCLRE1B	EME1
FANCL	FANCM	ATRIP	XAB2	ERCC2	RPA4
CDK7	PARP3	NEIL1	FANCE	RNF8	MSH2
POLL	ALKBH3	ENDOV	FANCD2	DMC1	FANCA
RAD23A	SMUG1	RIF1	POLN	MUS81	PARP1
GTF2H1	FAN1	APEX2	XRCC6	PNKP	POLH
ERCC5	RAD51D	HUS1	DDB1	RAD23B	WRN
XRCC5	RBBP8	UBE2N	ALKBH2	MSH4	PRKDC
ATR	RAD51C	NBN	PARP2	RAD1	NEIL2
UBE2V2	OGG1	GTF2H3	PC	MSH6	ERCC4
LIG4
EMT
FAP	VIM	AXL	TAGLN	TWIST1	ZEB2
ZEB1	LOXL2	ROR2	FOXF1	WNT5A	SOX9
CLDN4	TWIST2
Expanded_immune
CIITA	GZMB	TAGAP	IDO1	CXCR6	CD3D
Helper_T_cells
IL17A	RORC	STAT4
IFNG_sigture
IFNG	IDO1
Inflammation_promoting
IL12A	IFNG	CD8B	GZMB	IRF1	CD19
IL12B	TBX21	PRF1	GNLY
Leukocyte_inhibition
LILRB1	LST1
Macrophage
GPNMB	CLEC5A	CD84	CD163	HS3ST2	CYBB
MMP9	AIF1	LGMN	MS4A4A	CD68	C11orf45
MDSC
ENTPD1	ITGAM	CSF1R	CSF1R	CD14	CCL2
CXCR4	CD34	CXCL12	IL10	PTPRC	ITGAX
STAT5A	CCR2	IL4R	STAT3	CXCL8	TLR4
ANPEP	STAT1	CD33	CD274	CXCR2	VEGFC
TGFB1	TNFSF4	TNFAIP6	TGFB3	TNFSF12	S100A4
TNFSF13B	VEGFB	S100A13	TNFAIP2	TNFAIP8	CSF1
TNFAIP3	S100A8	S100A11	TNFSF13	S100B	TNFAIP1
S100A3	TNFSF9	TNF	S100A9	S100A12	TNFSF11
S100A2	TGFA	S100A6	S100A10	TGFB2	TNFSF10
TNFSF8	VEGFA	CSF2	CSF3	TNFSF18	S100A5
S100A1	S100P	TNFSF15	PTGER3	S100A7	TNFSF14
Mismath_repair
RFC3	RFC4	POLD3	EXO1	POLD2	POLD1
LIG1	RFC2	MSH3	RPA3	RFC5	SSBP1
RPA4	MSH2	RFC1	PC	MSH6
Neutrophil
LRG1	CA4	DGAT2	KREMEN1
NK_activation
B3GAT1	KLRB1	PRF1	GNLY
NK_cell_marker
KIR2DL3	NCR1	KIR2DL2	NCR3
TAM_M2
ARG1	CD163	CD200R1	CLEC7A	PPARG
T_cell_co_stimulation
CD40LG	TNFSF14	TNFRSF25	SLAMF1	CD226
CD28	TNFRSF18	CD2	TNFRSF8	PSMB10
TILs
PRKCQ	PAX5	FCRL3	SIRPG	SLAMF6	IL16
LY9	SLAMF1	IRF4	ITM2C	PLAC8	INPP5D
GVINP1	FCRL5	ARHGAP30	ACAP1	XCL1	GLYR1
SIT1	CD8A	CD3D	CD3G	CD28	MZB1
TCL1A	CD247	CD6	GPR18	CD79A	SH2D1A
MAL	CD2	LAX1	F5	CD38	IL2RB
TBX21	MS4A1	PVRIG	IL2RG	CLEC2D	GIMAP5
LAT	SPNS1	CD3E	TBC1D10C
Tumor_marker
MMP2	NOTCH3	MMP9	EGR3	PTK7	PTGS2
IRS1	KRT7	AKT1	TRIM29	CDKN2A	RB1
PGF	MAPK1	EFNA4	TCF7
Tumor_marker_stemness
TWIST1	ZEB1	SNAI2	SNAI1
Type_I_interferon_signaling
DDX4	IFITM1
Type_II_interferon_signaling
IFNG	CXCR5	FASLG	CIITA	IRF1	TBX21
PSMB9	TAP1
WNT_target
TCF12	VEGFA
