# Supplementary material for: LOXL1 promotes tumor cell malignancy and restricts CD8 + T cell infiltration in colorectal cancer
Source: Cell Biol Toxicol. 2024 Jan 25;40(1):6. doi: 10.1007/s10565-024-09840-1 (PMC10808464; doi:10.1007/s10565-024-09840-1)
Supplement: Supplementary file 5 — Supplementary file5 (XLSX 15 KB) [file 10565_2024_9840_MOESM5_ESM.xlsx]

## Sheet: Sheet1
Table S4. Functional annotation and pathway analysis for genes in turquoise module (Gene Ontology-Biological process and KEGG pathway)
Gene Ontology-Biological process
ID	Description	GeneRatio	BgRatio	P-value	P-adjust	geneID	Count
GO:0085029	extracellular matrix assembly	0.0105314	45/18723	3.19e-10	3.1e-08	TIE1/TGFB1/RGCC/PXDN/PHLDB2/MYH11/MFAP4/LTBP3/LOX/LAMB3/LAMB2/LAMB1/HAS3/HAS2/GPM6B/FKBP10/FBLN5/EMILIN1/EFEMP2/COL1A2/ATP7A/ANTXR1	22
GO:0032963	collagen metabolic process	0.0172331	104/18723	2.04e-10	2.04e-08	VIM/TGFB3/TGFB1/SERPINH1/RGCC/RCN3/PRSS2/PDGFRB/P3H4/P3H2/MYB/MRC2/MMP9/MMP3/MMP2/MMP19/MMP13/MMP11/MMP1/MFAP4/KLK6/IL6/GOT1/FAP/F2R/ERRFI1/ENG/EMILIN1/CYGB/CTSK/COL5A1/COL1A2/COL1A1/CCN2/BMP4/ADAMTS2	36
GO:0030198	extracellular matrix organization	0.0560077	301/18723	2.47e-36	1.71e-32	WDR72/TPSAB1/TNFRSF11B/TNF/TIE1/TGFBR1/TGFBI/TGFB1/SULF2/SULF1/SMOC2/SLC39A8/SLC2A10/SFRP2/SERPINH1/RGCC/PXDN/PTX3/PRSS2/POSTN/PHLDB2/PDPN/PDGFRA/PAPLN/P3H4/OLFML2B/OLFML2A/NOXO1/NOX1/NID2/NID1/NDNF/MYH11/MMP9/MMP3/MMP2/MMP19/MMP13/MMP11/MMP1/MIA/MFAP4/MELTF/LUM/LTBP3/LOXL2/LOXL1/LOX/LAMB3/LAMB2/LAMB1/KLK7/IL6/HAS3/HAS2/GREM1/GPM6B/FSCN1/FOXF2/FOXF1/FOXC2/FMOD/FLRT2/FKBP10/FERMT1/FBLN5/FBLN2/FBLN…	117
GO:0043062	extracellular structure organization	0.0560077	302/18723	3.6e-36	1.71e-32	WDR72/TPSAB1/TNFRSF11B/TNF/TIE1/TGFBR1/TGFBI/TGFB1/SULF2/SULF1/SMOC2/SLC39A8/SLC2A10/SFRP2/SERPINH1/RGCC/PXDN/PTX3/PRSS2/POSTN/PHLDB2/PDPN/PDGFRA/PAPLN/P3H4/OLFML2B/OLFML2A/NOXO1/NOX1/NID2/NID1/NDNF/MYH11/MMP9/MMP3/MMP2/MMP19/MMP13/MMP11/MMP1/MIA/MFAP4/MELTF/LUM/LTBP3/LOXL2/LOXL1/LOX/LAMB3/LAMB2/LAMB1/KLK7/IL6/HAS3/HAS2/GREM1/GPM6B/FSCN1/FOXF2/FOXF1/FOXC2/FMOD/FLRT2/FKBP10/FERMT1/FBLN5/FBLN2/FBLN…	117
GO:0042060	wound healing	0.0598372	422/18723	1.24e-25	2.95e-22	WNT5B/WNT5A/WFDC1/VWF/TNF/TNC/TLN1/TIMP1/THBS1/THBD/TGFBR2/TGFBR1/TGFB3/TGFB1/TGFA/TFPI2/TFPI/SYTL4/STXBP1/SPRR3/SPARC/SMOC2/SMAD2/SLC7A11/SLC12A2/SFTA3/SERPING1/SERPINE2/SERPINE1/SERPIND1/REG3A/REG1A/PTK7/PROS1/PRKG1/PRKCQ/PPL/POSTN/PLPP3/PLAU/PLAT/PIK3CA/PHLDB2/PF4/PDPN/PDGFRB/PDGFRA/PDGFA/ODAM/OCLN/NDNF/MYOF/MYLK/MYL9/MMRN1/MERTK/LOX/KRT6A/KNG1/KANK1/ITGA9/ITGA5/IL6ST/IL6/IL24/IGF1/HSPB1/HRG/H…	125
GO:0030512	negative regulation of transforming growth factor beta receptor signaling pathway	0.0100527	81/18723	0.000162365	0.00278721	TP53/TGFBR3/TGFB3/TGFB1I1/SPRY2/SMAD7/SMAD6/SLC2A10/PMEPA1/PEG10/LTBP1/IL17RD/HTRA1/FBN2/FBN1/EMILIN1/CD109/CAV2/CAV1/BAMBI/ASPN	21
GO:1903844	regulation of cellular response to transforming growth factor beta stimulus	0.0191479	131/18723	1.51e-09	1.16e-07	ZEB2/TP53/THBS1/TGFBR3/TGFB3/TGFB1I1/TGFB1/SPRY2/SMAD7/SMAD6/SMAD2/SLC2A10/PMEPA1/PEG10/NREP/MYOCD/LTBP1/LRG1/LOX/LATS2/IL17RD/HTRA1/GOT1/FOLR1/FERMT1/FBN2/FBN1/ENG/EMILIN1/DKK3/DAB2/CITED2/CITED1/CDKN2B/CDKN1C/CD109/CAV2/CAV1/BAMBI/ASPN	40
GO:0007178	transmembrane receptor protein serine/threonine kinase signaling pathway	0.0454763	355/18723	1.61e-16	5.87e-14	ZYX/ZNF423/ZEB2/WWTR1/WNT5A/VIM/USP9Y/TWSG1/TP53/TMEM100/THBS1/TGFBR3/TGFBR2/TGFBR1/TGFB3/TGFB1I1/TGFB1/SULF1/SPRY2/SMAD9/SMAD7/SMAD6/SMAD2/SLC39A5/SLC2A10/SFRP4/SFRP2/SFRP1/RUNX2/ROR2/RGMA/RBPMS2/RBPMS/PMEPA1/PEG10/OVOL2/NREP/NBL1/MYOCD/MSX1/MAGI2/LTBP3/LTBP2/LTBP1/LRRC32/LRG1/LOX/LEF1/LATS2/INHBB/INHBA/IL17RD/ID1/HTRA1/HOXA13/GREM1/GOT1/GCNT2/FSTL3/FSTL1/FOXD1/FOLR1/FMOD/FERMT2/FERMT1/FBN2/FBN1…	95
GO:0001837	epithelial to mesenchymal transition	0.025371	157/18723	3.76e-14	1.02e-11	WWTR1/WNT5A/WNT2/WNT11/TWIST1/TMEM100/TIAM1/TGFBR3/TGFBR2/TGFBR1/TGFB3/TGFB1I1/TGFB1/TBX3/SPRY2/SNAI2/SMAD7/SMAD2/SFRP2/SFRP1/S100A4/ROCK1/RGCC/RFLNB/PHLDB2/PDPN/OVOL2/MSX1/MDK/LOXL2/LEF1/IL6/IL17RD/HEYL/HEY1/HAS2/GREM1/GLIPR2/GCNT2/GATA3/FOXF2/FLNA/FGFR2/FGFR1/FERMT2/EPHA3/ENG/DACT3/DAB2/COL1A1/BMP4/BAMBI/AXIN2	53
GO:0090288	negative regulation of cellular response to growth factor stimulus	0.0153183	111/18723	2.79e-07	1.11e-05	WNT5A/TWSG1/TNMD/THBS1/SULF2/SULF1/SPRY2/SMAD7/SMAD6/SLIT2/SHISA2/SFRP2/SFRP1/SEMA6A/RBPMS2/NBL1/HTRA1/HRG/HHEX/GREM1/GPC1/GATA3/FSTL3/FBN1/EMILIN1/DCN/CRIM1/CHRDL1/BAMBI/ATP2B4/ADGRA2/ADAMTS12	32
GO:0048762	mesenchymal cell differentiation	0.0354236	236/18723	3.59e-17	1.42e-14	WWTR1/WNT5A/WNT2/WNT11/TWIST1/TMEM100/TIAM1/TGFBR3/TGFBR2/TGFBR1/TGFB3/TGFB1I1/TGFB1/TCF21/TBX3/SPRY2/SOX8/SNAI2/SMAD7/SMAD2/SFRP2/SFRP1/SEMA6A/SEMA5A/SEMA3B/SEMA3A/S100A4/ROCK1/RGCC/RFLNB/PITX2/PHLDB2/PDPN/OVOL2/NRTN/NRP1/MSX1/MEF2C/MDK/LOXL2/LEF1/LAMA5/IL6/IL17RD/HTR2B/HEYL/HEY1/HAS2/GREM1/GLIPR2/GCNT2/GATA3/FRZB/FOXF2/FOXC2/FOLR1/FN1/FLNA/FGFR2/FGFR1/FERMT2/EPHA3/ENG/EDNRB/EDNRA/EDN1/DACT3/DAB…	74
GO:0035987	endodermal cell differentiation	0.00957396	45/18723	1.63e-08	9.85e-07	MMP9/MMP2/MESP1/LAMB3/LAMB1/LAMA3/ITGAV/ITGA5/INHBA/GATA6/FN1/DKK1/COL8A1/COL7A1/COL6A1/COL5A2/COL5A1/COL4A2/COL12A1/COL11A1	20
GO:0002761	regulation of myeloid leukocyte differentiation	0.0124461	120/18723	0.000647747	0.00843492	ZFP36L1/TRIB1/TNFSF11/TNF/TMEM178A/TGFB1/SLC9B2/SFRP1/ROR2/PRXL2A/PPARGC1B/PF4/MITF/LTF/LRRC17/LEF1/INHBA/ID2/HOXA7/GPR137B/FSTL3/FBN1/CLDN18/CEACAM1/CDK6/ADIPOQ	26
GO:0032872	regulation of stress-activated MAPK cascade	0.0177118	192/18723	0.000627322	0.00823674	ZC3H12A/WNT5A/UNC5CL/TPD52L1/TNFSF11/TNF/SPHK1/SIRPA/SH3RF3/SFRP2/SFRP1/SEMA3A/SASH1/RELL1/PJA2/PHLPP1/NOX1/MECOM/MDFIC/IGFBP6/IGF1R/HMGCR/GADD45B/GADD45A/FZD7/FOXO1/FGF19/EDAR/DUSP10/DUSP1/DACT1/CRACR2A/CCN2/CCL21/BMP4/ANKRD6/AMBP	37
GO:0010464	regulation of mesenchymal cell proliferation	0.00478698	28/18723	0.000575796	0.00766624	WNT5A/WNT2/WNT11/TGFBR2/PRRX1/PDGFA/NFIB/FOXF1/FGFR2/BMP4	10
GO:0010714	positive regulation of collagen metabolic process	0.00478698	28/18723	0.000575796	0.00766624	VIM/TGFB3/TGFB1/RGCC/PDGFRB/MYB/F2R/ENG/CCN2/BMP4	10
GO:0002526	acute inflammatory response	0.0119674	112/18723	0.000512158	0.00699557	VCAM1/TREM1/TNFSF4/TNFSF11/TNF/TFR2/TAC1/SERPINA3/REG3A/PTGS2/OSMR/NUPR1/LCN2/IL6ST/IL6/GATA3/FN1/F8/F12/EDNRB/C3/C2CD4A/ASS1/APOA2/ANO6	25
GO:0040036	regulation of fibroblast growth factor receptor signaling pathway	0.00574438	37/18723	0.000460412	0.00640864	WNT5A/THBS1/SULF2/SULF1/SPRY2/SMOC2/SHISA2/RUNX2/HHIP/GPC1/GATA3/FGFBP1	12
GO:0030574	collagen catabolic process	0.00622307	42/18723	0.000450622	0.00633741	PRSS2/MRC2/MMP9/MMP3/MMP2/MMP19/MMP13/MMP11/MMP1/KLK6/FAP/CTSK/ADAMTS2	13
GO:0007254	JNK cascade	0.015797	167/18723	0.000764788	0.00942875	WNT5A/UNC5CL/TRIB1/TPD52L1/TNFSF11/TNF/SIRPA/SH3RF3/SFRP2/SFRP1/SEMA3A/ROR2/PJA2/PHLPP1/NOX1/MECOM/MDFIC/MAP3K20/MAP3K12/IGF1R/GADD45B/GADD45A/FZD7/FGF19/EDAR/DUSP10/DACT1/CRACR2A/CCN2/CCL21/ANKRD6/AMBP/ADORA2B	33
KEGG pathway
ID	Description	GeneRatio	BgRatio	P-value	P-adjust	geneID	Count
hsa04510	Focal adhesion	55/999	201/8163	3.40706e-09	4.64277e-07	ZYX/VWF/VEGFC/TNC/TLN1/THBS4/THBS2/THBS1/SPP1/ROCK1/PPP1R12B/PIP5K1B/PIK3CA/PDGFRB/PDGFRA/PDGFD/PDGFC/PDGFA/PARVB/MYLK/MYL9/MET/LAMC2/LAMB3/LAMB2/LAMB1/LAMA5/LAMA4/LAMA3/LAMA2/ITGAV/ITGA9/ITGA5/ITGA11/ITGA1/IGF1R/IGF1/FYN/FN1/FLNC/FLNA/EGF/COMP/COL9A2/COL6A3/COL6A2/COL6A1/COL4A2/COL4A1/COL1A2/COL1A1/CCND2/CAV2/CAV1/AKT3	55
hsa04512	ECM-receptor interaction	32/999	88/8163	4.29886e-09	4.64277e-07	VWF/TNC/THBS4/THBS2/THBS1/SPP1/LAMC2/LAMB3/LAMB2/LAMB1/LAMA5/LAMA4/LAMA3/LAMA2/ITGAV/ITGA9/ITGA5/ITGA11/ITGA1/HSPG2/FREM1/FRAS1/FN1/COMP/COL9A2/COL6A3/COL6A2/COL6A1/COL4A2/COL4A1/COL1A2/COL1A1	32
hsa04151	PI3K-Akt signaling pathway	75/999	354/8163	8.15083e-07	2.9343e-05	VWF/VEGFC/TP53/TNC/THBS4/THBS2/THBS1/TGFA/TEK/SPP1/PRLR/PKN2/PIK3CA/PHLPP1/PDGFRB/PDGFRA/PDGFD/PDGFC/PDGFA/OSMR/NR4A1/MYB/MET/MAGI2/LPAR6/LPAR1/LAMC2/LAMB3/LAMB2/LAMB1/LAMA5/LAMA4/LAMA3/LAMA2/KIT/JAK3/ITGAV/ITGA9/ITGA5/ITGA11/ITGA1/IRS1/IL6/IGF1R/IGF1/GNG2/GNG11/GNB5/GNB4/GHR/FN1/FGFR2/FGFR1/FGF9/FGF7/FGF20/FGF19/F2R/EGF/EFNA2/DDIT4/CREB3L4/COMP/COL9A2/COL6A3/COL6A2/COL6A1/COL4A2/COL4A1/COL1A2/CO…	75
hsa04350	TGF-beta signaling pathway	29/999	94/8163	1.28799e-06	4.17308e-05	TNF/THBS1/TGFBR2/TGFBR1/TGFB3/TGFB1/SMAD9/SMAD7/SMAD6/SMAD2/ROCK1/RGMA/PITX2/NBL1/LTBP1/INHBB/INHBA/ID4/ID2/ID1/GREM1/FMOD/FBN1/DCN/CDKN2B/BMPR2/BMP4/BAMBI/ACVR1C	29
hsa04010	MAPK signaling pathway	57/999	294/8163	0.000230862	0.00373997	VEGFC/TP53/TNF/TGFBR2/TGFBR1/TGFB3/TGFB1/TGFA/TEK/RPS6KA6/RPS6KA5/RPS6KA3/RPS6KA2/RPS6KA1/PTPRR/PLA2G4C/PDGFRB/PDGFRA/PDGFD/PDGFC/PDGFA/NR4A1/MRAS/MET/MEF2C/MECOM/MAPK13/MAP3K6/MAP3K20/MAP3K12/MAP2K6/KIT/IL1R1/IGF1R/IGF1/HSPB1/HSPA6/HSPA2/GADD45B/GADD45A/FLNC/FLNA/FGFR2/FGFR1/FGF9/FGF7/FGF20/FGF19/EGF/EFNA2/DUSP5/DUSP16/DUSP10/DUSP1/CACNA2D2/ANGPT2/AKT3	57
hsa04310	Wnt signaling pathway	36/999	170/8163	0.000610275	0.00760497	WNT5B/WNT5A/WNT2B/WNT2/WNT11/VANGL2/TP53/TLE4/TBL1X/SFRP4/SFRP2/SFRP1/SERPINF1/RSPO3/ROR2/ROR1/PRICKLE2/PRICKLE1/PLCB4/NFATC2/LGR6/LEF1/GPC4/FZD7/FZD5/FZD3/FZD10/FZD1/FRZB/DKK4/DKK2/DKK1/CCND2/CCN4/BAMBI/AXIN2	36
hsa04657	IL-17 signaling pathway	23/999	94/8163	0.000750344	0.00838316	TNF/TAB3/S100A7/PTGS2/MUC5AC/MMP9/MMP3/MMP13/MMP1/MAPK13/LCN2/IL6/IL17RB/FOSB/CXCL8/CXCL6/CXCL5/CXCL3/CXCL2/CXCL1/CCL20/CCL2/CCL11	23
hsa04668	TNF signaling pathway	25/999	112/8163	0.00186012	0.0167411	VEGFC/VCAM1/TNF/TAB3/SOCS3/SELE/RPS6KA5/PTGS2/PIK3CA/MMP9/MMP3/MAPK13/MAP2K6/IL6/EDN1/CXCL6/CXCL5/CXCL3/CXCL2/CXCL1/CX3CL1/CREB3L4/CCL20/CCL2/AKT3	25
