# Supplementary material for: LOXL1 promotes tumor cell malignancy and restricts CD8 + T cell infiltration in colorectal cancer
Source: Cell Biol Toxicol. 2024 Jan 25;40(1):6. doi: 10.1007/s10565-024-09840-1 (PMC10808464; doi:10.1007/s10565-024-09840-1)
Supplement: Supplementary file 6 — Supplementary file6 (XLSX 43 KB) [file 10565_2024_9840_MOESM6_ESM.xlsx]

## Sheet: Sheet1
Table S5. The DEGs in tumor vs. normal samples from GSE39582
Gene	log2FC	P-value	FDR
CA7	-3.15987	2.44e-66	5.1e-62
CDKN2B.AS1	-1.6804	8.71e-61	9.09e-57
GUCA2B	-5.88816	2.04e-59	1.42e-55
SLC30A10	-3.78778	7.98e-59	4.16e-55
BEST4	-3.12417	2.76e-58	1.15e-54
LINC02023	-2.6296	5.9e-55	2.05e-51
LOC105369890	-1.78335	1.49e-53	4.43e-50
ABCG2	-5.47136	2.86e-52	7.45e-49
FOXQ1	5.35819	6.91e-50	1.6e-46
SLC25A34	-1.92552	9.33e-49	1.95e-45
TMEM37	-2.41675	8.26e-46	1.57e-42
UGT1A8	-2.47235	2.48e-45	4.3e-42
SLC17A4	-3.17981	5.16e-45	8.27e-42
TMEM72	-1.98726	9.72e-44	1.45e-40
AQP8	-6.73529	1.23e-42	1.72e-39
KLB	-2.07121	4.12e-42	5.37e-39
MTHFD1L	2.719	8.29e-42	1.02e-38
PDE6A	-1.81002	1.4e-40	1.62e-37
GCG	-5.549	1.57e-40	1.73e-37
AJUBA	3.25891	3.75e-40	3.85e-37
PHLPP2	-2.57625	1.81e-39	1.72e-36
CWH43	-3.72763	2.76e-39	2.5e-36
GTF2IRD1	2.24036	2.26e-38	1.96e-35
CLDN1	3.99836	3.08e-38	2.54e-35
S100A11	1.73562	3.16e-38	2.54e-35
PRDX6	-1.5909	5.23e-38	3.89e-35
SPIB	-2.29965	3.58e-37	2.49e-34
TEX11	-2.47667	5.56e-37	3.74e-34
SLC51B	-4.14624	8.22e-37	5.36e-34
APPL2	-2.18471	9.94e-37	6.29e-34
TRPM6	-3.38829	1.05e-36	6.41e-34
HIGD1A	-1.80598	3.09e-36	1.84e-33
SLCO4A1	2.96423	1.25e-35	7.03e-33
UGP2	-1.93727	2.6e-35	1.43e-32
PDZD3	-1.56409	3.91e-35	2.09e-32
SCGN	-1.73893	4.17e-35	2.12e-32
TMCC3	-2.79387	4.68e-35	2.32e-32
CD177	-4.76574	5.64e-35	2.74e-32
SST	-3.31119	6.37e-35	3.02e-32
CLDN8	-5.21958	7.48e-35	3.47e-32
MST1L	-1.87184	1.54e-34	6.97e-32
DUSP14	2.07653	1.65e-34	7.31e-32
NMRAL2P	-2.11739	1.74e-34	7.58e-32
CAD	1.6579	1.98e-34	8.43e-32
SCNN1B	-3.49597	2.47e-34	1.01e-31
CA4	-4.74545	2.47e-34	1.01e-31
BYSL	1.63831	3.03e-34	1.22e-31
SLC25A20	-1.72517	3.78e-34	1.49e-31
IL6R	-2.26792	4.46e-34	1.73e-31
LDHD	-2.50637	6.6e-34	2.5e-31
C2orf88	-3.66416	9.49e-34	3.54e-31
PYY	-1.59637	2.04e-33	7.48e-31
GLTP	-1.57229	2.19e-33	7.75e-31
PDCD2L	1.78222	3.3e-33	1.15e-30
SLC36A1	-1.61619	6.28e-33	2.13e-30
CBX4	1.9218	6.33e-33	2.13e-30
PPP2R3A	-1.79296	2.04e-32	6.54e-30
CDH3	2.92194	2.33e-32	7.35e-30
CEMIP	4.28485	2.82e-32	8.79e-30
ABCC13	-3.24149	4.48e-32	1.37e-29
PLCD1	-1.57308	4.83e-32	1.46e-29
EDN3	-3.667	5.22e-32	1.56e-29
ZZEF1	-1.82474	5.41e-32	1.59e-29
RETSAT	-1.73898	8.81e-32	2.55e-29
PPRC1	1.59176	1.01e-31	2.88e-29
INHBA	4.93918	1.49e-31	4.21e-29
CDKL1	-1.58881	2.07e-31	5.68e-29
ACD	1.82591	2.7e-31	7.22e-29
GDPD2	-1.56187	3.02e-31	7.96e-29
SMIM6	-1.97486	3.34e-31	8.71e-29
SGK2	-1.85062	3.48e-31	8.97e-29
CDK4	1.67971	8.72e-31	2.19e-28
STYK1	-2.06745	1.15e-30	2.85e-28
PKIB	-4.96957	1.38e-30	3.39e-28
RHBDF2	1.76763	1.41e-30	3.42e-28
SLC9A2	-1.85769	1.45e-30	3.45e-28
NFE2L3	2.34449	1.62e-30	3.76e-28
ATP11A	2.58635	1.74e-30	3.98e-28
UGDH	-2.10919	1.92e-30	4.36e-28
ESAM.AS1	-1.93947	3.51e-30	7.87e-28
ZNF575	-1.63209	3.79e-30	8.42e-28
CA1	-6.62769	8.98e-30	1.97e-27
SLC22A18AS	-1.92578	9.6e-30	2.09e-27
SLC22A5	-2.07418	1.08e-29	2.3e-27
CCDC86	1.63553	1.13e-29	2.39e-27
PDCD4	-1.94993	1.15e-29	2.41e-27
TGFBI	2.88071	1.38e-29	2.84e-27
HHLA2	-3.11825	1.39e-29	2.84e-27
NOB1	1.50532	1.51e-29	3.03e-27
INSL5	-3.42087	1.8e-29	3.58e-27
SLC6A6	2.9405	2.52e-29	4.88e-27
CTPS1	1.95054	3.59e-29	6.81e-27
P2RX4	-1.6701	4.29e-29	8.06e-27
FXYD5	2.20038	4.75e-29	8.85e-27
MEP1B	-2.59464	5.4e-29	9.98e-27
CLDN23	-3.18407	5.75e-29	1.05e-26
TLCD2	-2.0992	7.49e-29	1.35e-26
PEX26	-1.60321	8.81e-29	1.57e-26
ETFDH	-2.02336	9.77e-29	1.73e-26
TIMP1	2.43498	1.02e-28	1.79e-26
ACADS	-1.69309	1.12e-28	1.94e-26
LAMA1	-3.63925	1.21e-28	2.07e-26
PLXNA1	1.67021	1.49e-28	2.47e-26
GNA11	-1.79877	1.68e-28	2.75e-26
TMEM220	-2.59959	1.73e-28	2.79e-26
ABHD3	-2.29155	1.86e-28	2.96e-26
MXI1	-1.7421	2.02e-28	3.17e-26
GRAMD2B	-1.982	2.37e-28	3.64e-26
SRM	1.58528	2.39e-28	3.64e-26
ANO5	-1.86962	2.4e-28	3.64e-26
RUVBL1	1.5717	2.41e-28	3.64e-26
CNNM4	-1.71876	2.88e-28	4.3e-26
IFITM3	1.83142	2.97e-28	4.38e-26
MIER3	-2.23687	3.04e-28	4.44e-26
DENND2A	-1.99283	3.26e-28	4.69e-26
TTLL6	-1.88653	3.44e-28	4.91e-26
GCNT2	-2.64755	4.62e-28	6.51e-26
DKC1	1.55999	5.23e-28	7.33e-26
PHF19	1.85511	5.99e-28	8.27e-26
BEST2	-3.39895	7.1e-28	9.74e-26
RTKN	1.60086	7.35e-28	9.96e-26
COL4A1	2.6746	7.56e-28	1.02e-25
ABCA8	-3.71372	1.15e-27	1.52e-25
GRINA	1.67125	1.24e-27	1.63e-25
PADI2	-3.39637	1.26e-27	1.65e-25
AHCYL2	-3.13297	1.32e-27	1.72e-25
SULT1A2	-2.08468	1.34e-27	1.73e-25
CEBPB	1.66823	1.48e-27	1.89e-25
IPO4	1.65667	1.81e-27	2.29e-25
C1orf115	-2.501	1.99e-27	2.49e-25
IFITM2	1.79719	2.28e-27	2.82e-25
NME1	1.77239	2.45e-27	3e-25
MRGBP	1.71575	2.46e-27	3e-25
ENDOD1	-1.95863	2.48e-27	3.01e-25
CMSS1	1.71881	2.64e-27	3.18e-25
LOC101928152	-1.50052	3.46e-27	4.06e-25
ABCC1	1.549	3.49e-27	4.07e-25
RUNDC3B	-2.45808	3.57e-27	4.13e-25
RMDN2	-1.99338	3.81e-27	4.4e-25
SLC7A5	2.83515	4.56e-27	5.2e-25
NAAA	-2.28927	7.87e-27	8.87e-25
TPH1	-1.82628	8.16e-27	9.15e-25
CCDC68	-2.77828	9.91e-27	1.09e-24
P2RY1	-2.94231	1.01e-26	1.11e-24
SMPDL3A	-3.00994	1.53e-26	1.63e-24
NR3C2	-3.45748	1.85e-26	1.94e-24
SOX9	2.06489	2e-26	2.1e-24
PLAAT2	-2.67879	2.21e-26	2.3e-24
LOC102724156	-1.51342	3.27e-26	3.34e-24
CBFB	1.55727	3.94e-26	3.99e-24
ADCY3	1.50407	4.05e-26	4.05e-24
ENTPD5	-2.81396	4.05e-26	4.05e-24
RNASEH2A	1.82699	4.33e-26	4.3e-24
TP53INP2	-2.06796	5.16e-26	5.03e-24
TUBAL3	-3.37872	5.87e-26	5.67e-24
SLC4A4	-5.64253	6.07e-26	5.83e-24
MACIR	-1.87059	8.19e-26	7.8e-24
SFXN3	1.65144	8.54e-26	8.1e-24
CNTN3	-3.10527	9.2e-26	8.68e-24
CIDEC	-1.77976	9.57e-26	8.99e-24
CDC25B	2.06461	1.01e-25	9.43e-24
RIPK2	1.59071	1.42e-25	1.31e-23
MTM1	-2.07087	1.43e-25	1.32e-23
TPX2	2.29709	1.46e-25	1.34e-23
CASP7	-1.77298	1.6e-25	1.46e-23
GPD1L	-1.67197	1.81e-25	1.64e-23
DNMT1	1.52456	2.27e-25	2.02e-23
HILPDA	2.48307	2.35e-25	2.07e-23
SULT1A1	-2.13097	2.35e-25	2.07e-23
UBE2C	2.20088	2.36e-25	2.07e-23
PAFAH2	-1.53296	2.87e-25	2.48e-23
PPIL1	1.50867	3.24e-25	2.77e-23
ETHE1	-1.95323	3.25e-25	2.77e-23
SCARA5	-2.49252	3.29e-25	2.79e-23
PHLDA1	2.84051	4.82e-25	4.04e-23
MS4A12	-7.02398	6.55e-25	5.38e-23
CPNE8	-2.60695	6.65e-25	5.42e-23
GPAT3	-2.90525	7.29e-25	5.9e-23
CD44	1.53266	7.59e-25	6.09e-23
B4GALNT2	-1.63558	7.68e-25	6.14e-23
VARS1	1.80447	7.91e-25	6.3e-23
TRHDE	-2.31888	8.04e-25	6.38e-23
ANLN	2.47325	8.6e-25	6.77e-23
ZFAS1	1.6548	9.24e-25	7.25e-23
SULT1B1	-3.11285	9.86e-25	7.65e-23
FAM89A	1.63338	1.05e-24	8.06e-23
AQP11	-1.76313	1.18e-24	9.02e-23
TRIM36	-2.50342	1.24e-24	9.44e-23
LIMA1	-1.75527	1.27e-24	9.55e-23
CHGA	-2.36041	1.89e-24	1.42e-22
PLCE1	-2.21266	2e-24	1.5e-22
EIF4E3	-2.03145	2.04e-24	1.52e-22
NR5A2	-2.78165	2.32e-24	1.72e-22
CHP2	-4.07189	2.39e-24	1.76e-22
VIPR1	-2.05677	2.5e-24	1.82e-22
NIPAL1	-1.97453	2.66e-24	1.93e-22
SPPL2A	-1.8202	2.74e-24	1.98e-22
TRANK1	-1.52993	2.88e-24	2.07e-22
ADGRG1	1.76124	3.79e-24	2.7e-22
CLCA4	-7.12973	3.81e-24	2.71e-22
C1orf210	-2.14278	5.76e-24	3.99e-22
B3GALT5	-3.21878	8.36e-24	5.7e-22
TRIP13	2.01527	8.38e-24	5.7e-22
MOGAT2	-2.88774	1.35e-23	8.97e-22
ARHGAP44	-2.44158	1.46e-23	9.67e-22
TDP2	-1.91504	1.47e-23	9.7e-22
TSPAN7	-2.95891	1.65e-23	1.07e-21
VSIG2	-3.98806	1.86e-23	1.2e-21
LRRC8E	1.58603	2e-23	1.29e-21
GTF3A	1.83432	2.04e-23	1.32e-21
BTNL8	-3.63663	2.05e-23	1.32e-21
UTP14A	1.58827	2.14e-23	1.36e-21
CSE1L	1.66666	2.34e-23	1.47e-21
RELL1	-1.69735	2.39e-23	1.5e-21
MIR22HG	-2.18125	2.43e-23	1.52e-21
CCNYL1	-1.64389	2.54e-23	1.59e-21
SLC39A10	1.87533	2.59e-23	1.61e-21
MXD1	-2.02218	2.86e-23	1.77e-21
KIF16B	-2.42234	2.91e-23	1.79e-21
SORD	1.59865	2.92e-23	1.79e-21
MALL	-2.70005	3.18e-23	1.94e-21
HOMER1	2.52869	3.32e-23	2.02e-21
FMO5	-2.83243	3.39e-23	2.06e-21
PODXL	1.74989	3.43e-23	2.07e-21
DHRS9	-3.896	3.66e-23	2.2e-21
BOP1	1.9885	3.69e-23	2.2e-21
CDKN2B	-3.3075	4.2e-23	2.5e-21
PPM1H	2.21582	5.31e-23	3.11e-21
ARL14	-3.38831	5.34e-23	3.11e-21
CES3	-2.2684	6.12e-23	3.52e-21
PDE9A	-2.9104	6.66e-23	3.82e-21
PTP4A1	-1.54652	6.79e-23	3.87e-21
RIOK3	-1.58857	7.02e-23	3.99e-21
AHCY	1.653	7.36e-23	4.17e-21
RFC3	2.06892	8e-23	4.51e-21
TSPAN1	-2.91312	8.92e-23	5e-21
GBA3	-2.63372	9.41e-23	5.25e-21
ST6GALNAC6	-2.09648	9.47e-23	5.27e-21
EPB41L3	-2.54621	9.69e-23	5.37e-21
MYORG	-1.64884	1.07e-22	5.89e-21
LRRC19	-3.82028	1.09e-22	5.99e-21
SLC29A1	1.86851	1.44e-22	7.78e-21
FUCA1	-1.66657	1.61e-22	8.62e-21
PUS7	1.76411	1.82e-22	9.73e-21
TOP1MT	1.67279	1.88e-22	9.99e-21
COL12A1	3.22284	1.94e-22	1.03e-20
SOX4	1.61141	1.97e-22	1.04e-20
DHRS11	-2.78464	2.21e-22	1.16e-20
SLC16A9	-3.10746	2.32e-22	1.22e-20
CIPC	-1.53008	2.36e-22	1.24e-20
PTPRH	-2.14904	2.48e-22	1.29e-20
SLC30A4	-1.6059	2.67e-22	1.38e-20
CDCA5	1.72291	3.87e-22	1.97e-20
MOB3B	-1.756	4.04e-22	2.06e-20
KIAA1549	1.50143	4.6e-22	2.31e-20
BRINP3	-2.20589	4.7e-22	2.36e-20
CPM	-2.35321	5.08e-22	2.53e-20
BCAS1	-2.48182	5.32e-22	2.63e-20
TMEM158	2.18614	5.84e-22	2.87e-20
TMEM100	-2.13436	6.29e-22	3.07e-20
ITM2C	-2.32534	6.69e-22	3.25e-20
RBM47	-1.53922	7.07e-22	3.42e-20
GDPD3	-2.54131	7.34e-22	3.54e-20
TTC22	-1.84646	7.43e-22	3.57e-20
C4orf19	-2.21101	7.85e-22	3.76e-20
ZC3HAV1L	1.61783	7.98e-22	3.82e-20
ADH1B	-4.46522	1.19e-21	5.6e-20
BTNL3	-1.62046	1.39e-21	6.52e-20
CENPN	1.88663	1.39e-21	6.52e-20
MT1M	-4.38142	1.47e-21	6.85e-20
CA2	-5.08512	1.69e-21	7.85e-20
LRRC66	-2.53133	1.7e-21	7.85e-20
KLF4	-2.56149	1.89e-21	8.7e-20
NOTCH3	2.27297	1.93e-21	8.84e-20
TMPRSS2	-1.82268	2.01e-21	9.16e-20
MCOLN2	-2.49134	2.69e-21	1.21e-19
ADTRP	-4.81211	3.45e-21	1.51e-19
CENPF	1.77242	3.93e-21	1.7e-19
SLC26A2	-3.65838	3.93e-21	1.7e-19
COL1A1	1.95435	4.22e-21	1.81e-19
ETV4	2.07821	4.6e-21	1.95e-19
KIF4A	1.60262	4.63e-21	1.96e-19
UBE2T	1.56913	4.69e-21	1.98e-19
IFITM1	1.73192	4.78e-21	2.01e-19
CDHR2	-2.16393	4.88e-21	2.05e-19
KIF2C	1.58685	5.16e-21	2.16e-19
TLR3	-2.3502	5.38e-21	2.24e-19
PVT1	1.84849	5.78e-21	2.4e-19
H1.2	-2.41045	6.01e-21	2.48e-19
ACAT1	-1.57548	6.5e-21	2.67e-19
FRMD4B	-1.79354	6.51e-21	2.67e-19
CTHRC1	3.96003	7.12e-21	2.9e-19
TMEM238L	-2.27657	7.24e-21	2.93e-19
TST	-1.70955	8.58e-21	3.45e-19
KIF20A	1.80735	9.86e-21	3.91e-19
COL18A1	1.90947	1.1e-20	4.35e-19
PLCL2	-2.08573	1.15e-20	4.5e-19
PLS1	-1.83665	1.16e-20	4.53e-19
PTGDR	-2.55103	1.28e-20	4.95e-19
TRIM40	-1.50937	1.32e-20	5.09e-19
RAVER2	-1.71223	1.37e-20	5.29e-19
SGK1	-2.43152	1.39e-20	5.35e-19
ADAMTS12	2.70961	1.53e-20	5.84e-19
UBE2S	1.90547	1.58e-20	6.01e-19
BGN	3.2127	1.63e-20	6.15e-19
PLPP1	-1.604	1.71e-20	6.42e-19
LIPH	-1.92828	1.9e-20	7.1e-19
MYC	1.81718	1.93e-20	7.21e-19
CRACD	-2.48773	2.21e-20	8.2e-19
MCM2	1.56182	2.21e-20	8.2e-19
CEACAM1	-2.51622	2.25e-20	8.31e-19
SMIM14	-1.69373	2.97e-20	1.07e-18
ITPKA	-1.52381	3.29e-20	1.18e-18
DSC2	-1.65419	3.89e-20	1.38e-18
SPTBN2	2.06842	3.96e-20	1.4e-18
LINC01133	-2.64495	3.96e-20	1.4e-18
SLC51A	-2.9506	4.05e-20	1.43e-18
THRB	-1.96116	4.07e-20	1.43e-18
HJURP	1.55151	4.07e-20	1.43e-18
CHST5	-2.09504	4.63e-20	1.62e-18
SQOR	-1.55147	4.74e-20	1.64e-18
SLC35D1	-1.53689	5.03e-20	1.74e-18
HDAC9	-1.79418	5.37e-20	1.85e-18
SYTL2	-1.97335	6.38e-20	2.18e-18
RRM2	1.86971	6.65e-20	2.27e-18
LOXL2	2.58332	6.67e-20	2.27e-18
CKS2	1.57854	7.7e-20	2.62e-18
FAM83D	1.93251	8.06e-20	2.72e-18
MFAP2	2.61869	8.84e-20	2.98e-18
OSBPL3	1.72091	9.18e-20	3.08e-18
MKI67	2.03509	9.29e-20	3.11e-18
F2RL1	-1.61189	1.52e-19	4.93e-18
ABCA5	-2.06186	1.53e-19	4.93e-18
LYPD8	-4.11317	1.6e-19	5.14e-18
MYO1A	-2.45738	1.62e-19	5.21e-18
SEMA6D	-3.03856	1.73e-19	5.5e-18
AKR1B10	-4.45536	1.81e-19	5.74e-18
PAPSS2	-2.16245	1.82e-19	5.75e-18
HSD17B2	-4.04676	1.82e-19	5.77e-18
FASN	1.59823	1.85e-19	5.83e-18
ZG16	-6.12389	1.86e-19	5.87e-18
NT5DC2	1.72088	1.92e-19	6.06e-18
SLC22A23	-1.69233	1.94e-19	6.09e-18
PRC1	1.57099	2.4e-19	7.46e-18
TMEM54	-1.73695	2.45e-19	7.62e-18
EDNRA	2.68105	2.66e-19	8.22e-18
PAQR8	-1.88688	2.67e-19	8.26e-18
DSCC1	1.65692	2.82e-19	8.69e-18
CDHR5	-1.90095	2.92e-19	8.96e-18
KCTD9	-1.70484	3.11e-19	9.52e-18
SEMA6A	-2.26866	3.38e-19	1.03e-17
SLC2A13	-2.01467	3.45e-19	1.05e-17
MYZAP	-1.52439	3.47e-19	1.05e-17
CASP5	-2.59942	3.6e-19	1.09e-17
METTL7A	-2.38248	3.73e-19	1.13e-17
ANKS4B	-1.5467	3.95e-19	1.19e-17
PDPN	2.19289	4.32e-19	1.29e-17
SLC25A25.AS1	-1.58062	4.85e-19	1.43e-17
BMP2	-2.57538	5.07e-19	1.49e-17
PTPRR	-2.9718	5.69e-19	1.66e-17
KLF7	1.55309	6.75e-19	1.95e-17
CLIC5	-2.49764	7.77e-19	2.23e-17
ZBTB7C	-2.28487	8.4e-19	2.41e-17
CENPA	1.73853	1.03e-18	2.91e-17
KAT2B	-1.75324	1.43e-18	3.99e-17
FRMD3	-2.32218	1.48e-18	4.11e-17
ACVRL1	-1.54383	1.55e-18	4.28e-17
PLA2G10	-2.43588	1.7e-18	4.68e-17
ANKRD40CL	-2.58791	1.72e-18	4.72e-17
NUF2	1.96089	1.81e-18	4.94e-17
CAPN5	-1.56954	1.82e-18	4.98e-17
PAG1	-1.79544	1.84e-18	5.02e-17
PLS3	1.55798	1.85e-18	5.04e-17
MACC1	1.79014	1.93e-18	5.22e-17
NCAPG2	1.58921	2.15e-18	5.79e-17
CASD1	-1.57039	2.24e-18	6.03e-17
RNF125	-2.38338	2.66e-18	7.08e-17
GRIN2D	2.01287	3.73e-18	9.73e-17
TLCD4	-2.1876	3.87e-18	1.01e-16
MET	1.90048	4.01e-18	1.04e-16
SIAE	-1.84192	4.07e-18	1.05e-16
HSD11B2	-2.5256	4.31e-18	1.1e-16
PPARGC1A	-2.17303	4.31e-18	1.1e-16
UGT2B15	-3.32252	4.6e-18	1.17e-16
SLC5A6	1.56179	5.37e-18	1.35e-16
VILL	-1.89853	6.02e-18	1.5e-16
SFRP1	-2.61563	6.36e-18	1.59e-16
HEPACAM2	-4.56127	6.85e-18	1.7e-16
HPGD	-3.27033	7.34e-18	1.82e-16
ADAMTS2	3.09	7.6e-18	1.87e-16
MT1G	-2.31248	7.67e-18	1.89e-16
BLACAT1	2.16555	7.72e-18	1.89e-16
PBLD	-2.48657	7.84e-18	1.92e-16
TOP2A	1.7811	7.98e-18	1.95e-16
STMN2	-2.15132	8.83e-18	2.15e-16
PLAU	2.2849	8.88e-18	2.16e-16
LPAR1	-1.75352	9.5e-18	2.29e-16
TMEM171	-1.97797	9.84e-18	2.37e-16
RHOU	-1.67952	1.02e-17	2.45e-16
KRT80	1.95809	1.08e-17	2.57e-16
MELK	1.52253	1.09e-17	2.6e-16
HIP1	1.66846	1.17e-17	2.77e-16
KIRREL1	1.62389	1.21e-17	2.88e-16
SLC46A3	-1.60966	1.24e-17	2.92e-16
PMEPA1	2.29578	1.46e-17	3.4e-16
ASCL2	3.32058	1.49e-17	3.46e-16
SCD5	-1.60953	1.55e-17	3.58e-16
LDLRAD3	1.88981	1.57e-17	3.63e-16
PRSS12	-1.73872	1.62e-17	3.72e-16
H3C10	-1.84257	1.74e-17	3.98e-16
PCOLCE2	-1.60357	1.76e-17	4.01e-16
SELENBP1	-2.82202	2.03e-17	4.58e-16
LEF1	2.0707	2.03e-17	4.59e-16
SLC41A2	-1.89454	2.22e-17	4.99e-16
LGALS2	-2.75237	2.28e-17	5.1e-16
ACVR1C	-2.30416	2.72e-17	6.03e-16
RAD54B	1.6839	2.84e-17	6.3e-16
CTSH	1.57047	2.85e-17	6.31e-16
PIP5K1B	-1.7245	3.52e-17	7.69e-16
FXYD3	-1.93402	3.57e-17	7.81e-16
MYO15B	-1.61449	3.59e-17	7.84e-16
PIGZ	-2.09116	3.61e-17	7.86e-16
NAT2	-2.41988	3.67e-17	7.99e-16
TRIB3	1.86717	3.8e-17	8.23e-16
FKBP10	1.66296	3.82e-17	8.28e-16
TRIM29	2.84997	3.94e-17	8.53e-16
CBX2	1.78891	4.36e-17	9.39e-16
UGT2A3	-3.41582	4.83e-17	1.04e-15
COL4A2	1.84614	4.97e-17	1.06e-15
CHI3L1	3.52031	5.03e-17	1.07e-15
MT1F	-2.13832	5.08e-17	1.08e-15
CCL28	-2.90587	5.31e-17	1.13e-15
CKAP2	1.70219	5.34e-17	1.13e-15
NXPE1	-3.16965	5.39e-17	1.14e-15
PLD1	-1.55107	5.72e-17	1.21e-15
CRNDE	3.22681	5.87e-17	1.24e-15
HSPH1	1.55363	5.98e-17	1.26e-15
PTP4A3	2.08058	6.55e-17	1.37e-15
DTL	1.58941	7.11e-17	1.48e-15
TMEM97	1.64748	7.3e-17	1.51e-15
SERPINH1	1.56297	7.35e-17	1.52e-15
VSNL1	2.51318	7.53e-17	1.55e-15
CCN4	2.81923	8.15e-17	1.67e-15
ATP2B1	-1.6019	8.51e-17	1.74e-15
NAT1	-1.89381	9.42e-17	1.91e-15
C2	1.88172	1.09e-16	2.19e-15
FANCI	1.57207	1.13e-16	2.27e-15
NR1H4	-2.1306	1.14e-16	2.29e-15
EPB41L4B	-1.7037	1.19e-16	2.38e-15
SPARC	2.15756	1.21e-16	2.42e-15
BBIP1	-1.55527	1.41e-16	2.79e-15
GPA33	-2.36495	1.43e-16	2.83e-15
FAM126B	-1.58418	1.6e-16	3.15e-15
BIRC5	1.62418	2.19e-16	4.2e-15
CDK1	1.69109	2.46e-16	4.71e-15
ADH1C	-4.34949	2.54e-16	4.83e-15
MCM10	1.87103	2.77e-16	5.23e-15
FOXM1	1.81134	2.96e-16	5.56e-15
TGM2	1.7946	3e-16	5.62e-15
FFAR4	-2.55478	3.13e-16	5.86e-15
KIF23	1.63458	3.34e-16	6.23e-15
CCNB1	1.70679	3.43e-16	6.37e-15
SNTB1	1.52013	3.43e-16	6.38e-15
HAGLR	-2.34805	3.47e-16	6.42e-15
HSD3B2	-2.16243	3.69e-16	6.81e-15
LRRC31	-2.4104	3.9e-16	7.16e-15
EPHX4	2.53517	4.58e-16	8.37e-15
SULF1	2.88462	4.69e-16	8.55e-15
ITGA2	1.69923	4.91e-16	8.94e-15
AURKA	1.60683	5.33e-16	9.62e-15
RNF43	1.98298	5.51e-16	9.94e-15
C15orf48	-2.08086	5.64e-16	1.02e-14
ANGPT2	1.60092	5.98e-16	1.07e-14
ZFTA	1.57529	6.69e-16	1.19e-14
ATP8B1	-1.78925	7.06e-16	1.25e-14
SPON2	1.97245	7.56e-16	1.34e-14
BUB1	1.83031	8.28e-16	1.46e-14
LRRC75A	-1.50594	8.74e-16	1.54e-14
MT1H	-2.14591	9.17e-16	1.61e-14
ZNF503	1.87753	9.58e-16	1.68e-14
SPC25	1.72025	1.04e-15	1.82e-14
NXPE4	-3.51211	1.05e-15	1.82e-14
SLC44A4	-1.8123	1.34e-15	2.29e-14
SECTM1	-2.02299	1.35e-15	2.3e-14
WNT5A	1.96682	1.42e-15	2.42e-14
LGALS4	-1.74034	1.45e-15	2.46e-14
RGCC	1.7326	1.48e-15	2.51e-14
PLAC8	-3.88882	1.5e-15	2.54e-14
MT1E	-2.63171	1.56e-15	2.63e-14
MGAT4A	-1.55598	1.62e-15	2.73e-14
NPY1R	-2.21063	2.02e-15	3.35e-14
HOXD1	-1.50042	2.07e-15	3.44e-14
OASL	-1.54165	2.14e-15	3.55e-14
PMAIP1	1.99003	2.14e-15	3.55e-14
TESC	2.74785	2.43e-15	3.99e-14
RHBDL2	-2.12568	2.69e-15	4.38e-14
UGT2B28	-1.59766	2.99e-15	4.84e-14
MT1HL1	-1.85254	3.41e-15	5.47e-14
ANK3	-1.53003	3.61e-15	5.77e-14
LYVE1	-1.76594	3.74e-15	5.96e-14
ANKRD12	-1.51361	4.53e-15	7.16e-14
GINS1	1.79774	4.88e-15	7.67e-14
CDKN3	1.57667	6.37e-15	9.88e-14
ECM1	1.61848	6.54e-15	1.01e-13
LOC105378604	1.91944	6.66e-15	1.03e-13
MAOA	-2.09816	7.03e-15	1.08e-13
PDGFRB	1.6284	7.23e-15	1.11e-13
B3GNT6	-1.97926	7.71e-15	1.19e-13
LGR4	-1.56372	7.88e-15	1.21e-13
KIF14	1.54132	8.5e-15	1.29e-13
PAQR5	-2.10732	8.62e-15	1.31e-13
STX19	-1.66071	8.9e-15	1.35e-13
CDH11	2.14087	8.91e-15	1.35e-13
THY1	1.87637	9.08e-15	1.37e-13
CMAHP	-1.88324	9.98e-15	1.49e-13
CA12	-2.64925	1.01e-14	1.52e-13
MAP3K20	1.79675	1.09e-14	1.63e-13
PTGER4	-1.6991	1.2e-14	1.78e-13
GRAMD1C	-1.73366	1.29e-14	1.9e-13
PRKACB	-1.98964	1.34e-14	1.97e-13
COL5A2	2.32818	1.51e-14	2.21e-13
FABP6	2.71267	1.51e-14	2.21e-13
COL5A1	2.37522	1.68e-14	2.45e-13
RETREG1	-1.96194	1.78e-14	2.58e-13
FOXP4.AS1	1.74166	1.92e-14	2.76e-13
GCNT3	-3.16504	2.15e-14	3.06e-13
WDR4	1.52918	2.17e-14	3.09e-13
COL11A1	4.00061	2.23e-14	3.17e-13
GDF15	2.20473	2.24e-14	3.18e-13
PARM1	-2.08459	2.25e-14	3.18e-13
EVA1A	1.69003	2.29e-14	3.24e-13
TSPAN5	1.56286	2.38e-14	3.37e-13
LINC02535	-1.87244	2.46e-14	3.46e-13
SPINK5	-3.11462	2.9e-14	4.04e-13
COL1A2	2.19228	2.91e-14	4.06e-13
PCDH17	1.50214	2.96e-14	4.12e-13
OLFML2B	2.11266	3.26e-14	4.51e-13
EPHX2	-1.76991	3.48e-14	4.79e-13
NEK2	1.53173	3.68e-14	5.03e-13
LY6E	2.16704	4.11e-14	5.59e-13
XK	-1.70409	4.43e-14	5.99e-13
CEACAM7	-4.54296	5.25e-14	7.06e-13
COL8A1	3.11807	5.32e-14	7.14e-13
HGD	-1.88915	5.55e-14	7.42e-13
EPB41L4A	-1.9396	5.64e-14	7.53e-13
WNT2	1.66468	6e-14	7.97e-13
PSAT1	2.50465	6.34e-14	8.41e-13
CXCL1	2.48503	6.61e-14	8.73e-13
SRPX2	2.30762	7.13e-14	9.37e-13
TRAF5	1.53298	7.2e-14	9.45e-13
SLCO2A1	-1.51745	7.22e-14	9.47e-13
CST1	3.27654	7.31e-14	9.58e-13
XDH	-2.74709	7.9e-14	1.03e-12
VIP	-2.55506	8.24e-14	1.07e-12
SCD	1.80723	8.31e-14	1.07e-12
AKR1C1	-1.51125	8.94e-14	1.15e-12
SCGB2A1	-2.22801	9.1e-14	1.17e-12
MND1	1.61913	9.71e-14	1.24e-12
C3orf85	-2.37986	1.13e-13	1.43e-12
GALNT12	-1.52396	1.22e-13	1.53e-12
MUC13	-1.5009	1.24e-13	1.55e-12
EMP1	-1.72378	1.33e-13	1.66e-12
FAM107B	-1.66111	1.35e-13	1.68e-12
AZGP1	2.87511	1.43e-13	1.78e-12
ECT2	1.52369	1.66e-13	2.05e-12
MSX1	1.8886	1.85e-13	2.27e-12
MAMDC2	-2.07717	1.99e-13	2.42e-12
TCFL5	1.64119	2.27e-13	2.73e-12
FAP	2.40817	2.39e-13	2.87e-12
MMP7	3.26232	2.53e-13	3.02e-12
CCDC113	1.73388	2.56e-13	3.05e-12
CHEK1	1.60299	2.65e-13	3.15e-12
NEBL	2.00266	2.72e-13	3.23e-12
GRHL1	1.77985	3.34e-13	3.91e-12
PROCR	1.56882	3.37e-13	3.95e-12
MT1X	-1.9028	3.38e-13	3.95e-12
CDCA7	1.53729	3.66e-13	4.26e-12
CKB	-2.51524	3.98e-13	4.61e-12
ELOVL6	-1.71668	4.02e-13	4.65e-12
CXCL3	2.39221	4.27e-13	4.93e-12
SELENOP	-2.08689	4.38e-13	5.05e-12
VCAN	2.14767	4.46e-13	5.13e-12
ABI3BP	-2.2655	4.49e-13	5.17e-12
ATP2A3	-1.51927	4.52e-13	5.2e-12
IQGAP2	-2.19842	4.62e-13	5.3e-12
CXCL8	3.14572	4.72e-13	5.41e-12
ARRDC4	-1.51088	4.87e-13	5.58e-12
STC2	1.89633	5.58e-13	6.35e-12
FCGBP	-4.28006	5.63e-13	6.39e-12
ZC3H12C	-2.15855	5.87e-13	6.63e-12
PITPNM3	-1.56657	5.96e-13	6.74e-12
ANPEP	-3.09049	6.54e-13	7.35e-12
DPEP1	3.21146	6.64e-13	7.45e-12
THBS2	3.16167	6.91e-13	7.72e-12
ISX	-2.65554	7.66e-13	8.52e-12
VLDLR	-1.65018	7.78e-13	8.64e-12
DNASE1L3	-2.47383	8.13e-13	8.99e-12
TCEA3	-1.75875	8.49e-13	9.35e-12
PCK1	-3.2235	8.53e-13	9.39e-12
CFD	-2.22146	8.85e-13	9.71e-12
MEP1A	-3.00398	8.92e-13	9.77e-12
SIDT1	-1.61253	9.15e-13	1e-11
CEP55	1.58618	9.16e-13	1e-11
COL3A1	1.61797	9.21e-13	1e-11
ADGRF5	1.6707	9.37e-13	1.02e-11
OGN	-2.75074	1.09e-12	1.17e-11
STC1	1.98599	1.09e-12	1.18e-11
ATAD2	1.58027	1.19e-12	1.28e-11
SAMD13	-1.79625	1.24e-12	1.33e-11
STXBP1	1.53213	1.46e-12	1.55e-11
PPP1R14D	-1.91977	1.48e-12	1.57e-11
GALNT6	1.87174	1.55e-12	1.63e-11
CLCA1	-5.27966	1.63e-12	1.71e-11
PCDH20	-2.25467	1.83e-12	1.92e-11
MMP1	3.86161	2.16e-12	2.24e-11
AKAP7	-1.85999	2.28e-12	2.36e-11
AGT	2.02381	2.33e-12	2.4e-11
PDE3A	-1.83805	2.37e-12	2.44e-11
CAPN9	-1.9504	2.5e-12	2.56e-11
TINAG	-1.92432	2.57e-12	2.63e-11
TRIP6	1.61666	2.58e-12	2.65e-11
HBB	-2.76964	2.73e-12	2.8e-11
NOSTRIN	-1.56817	2.77e-12	2.83e-11
SATB2.AS1	-1.54561	3.13e-12	3.17e-11
ANOS1	1.95767	3.31e-12	3.33e-11
SI	-4.18143	3.7e-12	3.7e-11
ASPM	1.61737	3.86e-12	3.85e-11
COL15A1	2.17502	3.93e-12	3.91e-11
FADS1	1.77592	4.65e-12	4.6e-11
ADAM12	2.7186	5e-12	4.93e-11
CDA	-2.03942	5.5e-12	5.39e-11
PDK4	-2.25133	5.95e-12	5.8e-11
IL1R2	-2.4235	6.16e-12	5.99e-11
S1PR3	1.71426	6.87e-12	6.63e-11
DKK3	1.5431	6.94e-12	6.69e-11
DDX60	-1.73064	7.31e-12	7.02e-11
GGT6	-2.05787	7.6e-12	7.27e-11
RHOF	-1.5598	8.27e-12	7.89e-11
AOC1	-1.92245	8.64e-12	8.23e-11
B3GNT7	-2.31055	8.84e-12	8.4e-11
ADAMDEC1	-2.8292	9.36e-12	8.88e-11
ATOH1	-1.77233	9.59e-12	9.07e-11
A1CF	-1.69375	1.08e-11	1.02e-10
CLRN3	-1.58426	1.12e-11	1.05e-10
KRT23	3.83696	1.23e-11	1.15e-10
DEFB1	-1.86243	1.28e-11	1.19e-10
MMP3	3.48361	1.49e-11	1.38e-10
DDIT4	1.52007	2.14e-11	1.94e-10
MS4A1	-1.75343	2.28e-11	2.06e-10
COL6A3	1.75326	2.58e-11	2.31e-10
FNDC1	2.6801	2.71e-11	2.42e-10
FKBP1B	-2.13749	2.74e-11	2.44e-10
SLC26A3	-4.60577	2.83e-11	2.52e-10
MXRA5	2.04244	2.89e-11	2.56e-10
NNMT	1.9596	2.96e-11	2.62e-10
S100A2	2.35967	2.97e-11	2.64e-10
HPSE	-1.63317	3.4e-11	2.99e-10
MT2A	-1.54159	3.63e-11	3.17e-10
ZNRF3	1.53352	3.73e-11	3.25e-10
FGFR2	-1.79364	4.88e-11	4.18e-10
SMIM31	-2.24437	5.35e-11	4.57e-10
PID1	-1.66837	5.89e-11	4.99e-10
HBA2	-2.35014	6.32e-11	5.34e-10
CYP2C18	-1.89963	6.58e-11	5.55e-10
CAVIN3	1.62277	6.92e-11	5.82e-10
TNFRSF17	-2.32064	8.22e-11	6.86e-10
E2F7	1.51897	8.57e-11	7.13e-10
ATP8A1	-1.98145	8.63e-11	7.18e-10
ADH6	-1.70479	8.75e-11	7.27e-10
SOWAHA	-1.92611	8.77e-11	7.29e-10
RETNLB	-3.02016	9.43e-11	7.79e-10
RASSF6	-1.67058	1.03e-10	8.51e-10
MPP7	-1.5763	1.38e-10	1.12e-09
SLC1A1	-1.96463	1.4e-10	1.14e-09
EGFL6	1.88576	1.56e-10	1.25e-09
TFCP2L1	-1.69227	1.87e-10	1.48e-09
ROBO1	1.5442	1.93e-10	1.53e-09
KRT20	-2.85466	1.97e-10	1.56e-09
ITLN1	-4.24793	2e-10	1.58e-09
ISLR	1.96426	2.3e-10	1.8e-09
CES2	-1.8987	2.34e-10	1.83e-09
TRIM31	-1.70807	2.42e-10	1.88e-09
TWIST1	1.83308	2.53e-10	1.96e-09
PABPC1L	1.63879	2.58e-10	2e-09
MFSD4A	-2.36688	2.95e-10	2.26e-09
LGR5	2.93275	2.98e-10	2.28e-09
COL9A3	2.03916	3.12e-10	2.38e-09
ADIPOQ	-1.75252	3.3e-10	2.51e-09
ADGRG7	-2.15798	3.54e-10	2.69e-09
FABP4	-2.51403	3.67e-10	2.77e-09
RGS13	-1.50695	3.99e-10	3e-09
CD36	-1.75811	4.08e-10	3.06e-09
HMGCS2	-3.01191	4.26e-10	3.19e-09
LY6G6D	3.14951	4.49e-10	3.35e-09
PLAAT3	1.52068	4.53e-10	3.37e-09
GHR	-1.94846	4.69e-10	3.48e-09
CFI	1.74845	4.86e-10	3.6e-09
MATN2	-1.96141	4.92e-10	3.64e-09
STMN3	1.85662	5.02e-10	3.7e-09
C10orf99	-2.73625	5.64e-10	4.13e-09
P2RY14	-1.53255	5.79e-10	4.23e-09
COL6A1	1.56963	5.81e-10	4.25e-09
CXCL2	2.1243	5.93e-10	4.32e-09
SFRP4	2.831	6.46e-10	4.7e-09
APCDD1	2.40601	6.6e-10	4.8e-09
RPL22L1	1.5396	6.88e-10	4.98e-09
SERPINE1	1.90361	6.98e-10	5.05e-09
ST6GALNAC1	-2.58627	7.08e-10	5.12e-09
CLDN2	2.31395	8.35e-10	5.98e-09
ANTXR1	1.89732	8.98e-10	6.38e-09
NECTIN3	-1.52991	1.02e-09	7.18e-09
SPP1	3.32052	1.21e-09	8.45e-09
DEPP1	1.55924	1.5e-09	1.03e-08
LOXL1	1.7004	1.61e-09	1.1e-08
FSCN1	1.60932	1.62e-09	1.11e-08
ABCB1	-2.39413	1.81e-09	1.22e-08
CHRDL1	-2.22203	2.08e-09	1.39e-08
FGL2	-1.61325	2.18e-09	1.46e-08
GZMB	2.06933	2.59e-09	1.72e-08
TACSTD2	3.45746	2.6e-09	1.72e-08
COL10A1	2.69142	2.65e-09	1.75e-08
TDO2	2.11437	2.88e-09	1.9e-08
LARP6	1.53427	3.39e-09	2.21e-08
GJC1	1.69356	4.02e-09	2.59e-08
TENT5C	-1.53477	4.12e-09	2.65e-08
MMP9	1.85024	4.18e-09	2.69e-08
PLEKHB1	1.8555	4.57e-09	2.92e-08
PRRX1	1.88448	4.79e-09	3.05e-08
PRKAR2B	-1.58797	5.3e-09	3.36e-08
AEBP1	1.77135	5.43e-09	3.43e-08
RSAD2	-1.86795	5.71e-09	3.6e-08
NTM	2.20507	6.32e-09	3.95e-08
TNC	2.17161	6.68e-09	4.16e-08
SLITRK6	-2.03552	7.08e-09	4.39e-08
FAM3D	-1.84313	7.1e-09	4.4e-08
HTRA1	1.50551	7.23e-09	4.47e-08
DACH1	2.03853	7.73e-09	4.76e-08
FIBIN	1.6145	9.5e-09	5.76e-08
F2RL2	1.6625	9.51e-09	5.76e-08
SLC28A2	-2.29683	1.02e-08	6.14e-08
IGHV3.72	-1.63211	1.04e-08	6.27e-08
GBP3	-1.95309	1.06e-08	6.41e-08
C2CD4A	1.91979	1.52e-08	8.96e-08
FABP1	-3.04402	1.6e-08	9.38e-08
SERPINB5	2.63924	1.82e-08	1.06e-07
AXIN2	1.91187	2.17e-08	1.25e-07
PIGR	-3.15874	2.23e-08	1.28e-07
COMP	2.13855	2.53e-08	1.45e-07
MUC4	-2.79881	2.82e-08	1.6e-07
GPR143	1.53188	2.93e-08	1.65e-07
JCHAIN	-2.84724	2.93e-08	1.65e-07
GRP	1.59985	3.89e-08	2.16e-07
BCHE	-1.64635	3.91e-08	2.17e-07
SCG2	-1.58296	3.92e-08	2.18e-07
HOXB8	1.67637	4.12e-08	2.28e-07
DUSP4	1.5475	4.35e-08	2.4e-07
SPON1	-1.77561	4.51e-08	2.48e-07
HINT3	-1.70085	4.95e-08	2.7e-07
LRRC15	1.51403	5.27e-08	2.86e-07
MUC2	-3.12467	5.82e-08	3.14e-07
RAB31	1.50847	7.73e-08	4.1e-07
KLK10	2.54163	8.28e-08	4.37e-07
SHISA2	1.65772	9.7e-08	5.07e-07
RNA45SN5	1.81975	9.88e-08	5.16e-07
CEL	3.09721	1.01e-07	5.27e-07
FGFBP1	-1.66987	1.09e-07	5.65e-07
AGR3	-2.78556	1.1e-07	5.71e-07
MUC12	-2.45819	1.27e-07	6.51e-07
SYTL5	-1.72036	1.48e-07	7.49e-07
C7	-1.69847	2.1e-07	1.04e-06
TNFRSF11A	-1.67316	2.17e-07	1.07e-06
COL6A2	1.59352	2.4e-07	1.18e-06
ENPP3	-1.60503	2.57e-07	1.25e-06
IGFBP5	1.53082	2.73e-07	1.32e-06
FAM3B	2.68013	2.77e-07	1.34e-06
AKR1C3	-1.75198	3.8e-07	1.8e-06
MMP12	1.58399	5.85e-07	2.69e-06
SLC35D3	2.24175	6.71e-07	3.06e-06
AMIGO2	1.58403	8.09e-07	3.63e-06
FN1	1.74581	1.34e-06	5.82e-06
AXDND1	-1.55138	1.47e-06	6.34e-06
SOSTDC1	-1.50029	1.94e-06	8.17e-06
PNLIPRP2	-1.5628	2.01e-06	8.44e-06
CELP	1.76021	2.1e-06	8.8e-06
PPP1R9A	-1.67267	3.13e-06	1.27e-05
TNFAIP6	1.60944	3.13e-06	1.27e-05
APOLD1	1.56388	3.85e-06	1.54e-05
CTSE	-2.09527	4.07e-06	1.63e-05
RBP1	1.57734	5.58e-06	2.19e-05
PLPP4	1.51423	6.37e-06	2.47e-05
LOX	1.53744	8.74e-06	3.31e-05
CXCL10	1.6721	9.69e-06	3.63e-05
FDCSP	-1.60222	1.25e-05	4.61e-05
IL6	1.50431	1.47e-05	5.35e-05
SPOCK1	1.58428	1.65e-05	5.92e-05
KLK6	1.6095	2.15e-05	7.56e-05
UCA1	1.56876	2.2e-05	7.74e-05
SLC3A1	-1.56837	2.92e-05	0.000100519
GNG4	1.53892	3.1e-05	0.000106135
ZIC2	1.93673	3.39e-05	0.00011502
CXCL5	2.4371	4.35e-05	0.000144546
CXCL11	1.92361	7.46e-05	0.000236828
ASPN	1.63597	9.83e-05	0.000305136
CXCL13	-1.922	0.000111027	0.000341007
HS6ST2	1.70076	0.000150794	0.000451645
CYP4X1	1.59448	0.000193627	0.000567394
PTGS2	1.60525	0.00029825	0.000840677
FZD10	1.56468	0.000777759	0.0020143
REG1A	2.58696	0.000870225	0.0022275
REG1B	2.44716	0.00106356	0.00267029
TCN1	1.62819	0.00182028	0.00435032
PLA2G2A	-1.61613	0.00418355	0.0092122
REG3A	2.05304	0.00517755	0.0111989
SPINK4	-1.55911	0.0144016	0.0278217
