# Supplementary material for: LOXL1 promotes tumor cell malignancy and restricts CD8 + T cell infiltration in colorectal cancer
Source: Cell Biol Toxicol. 2024 Jan 25;40(1):6. doi: 10.1007/s10565-024-09840-1 (PMC10808464; doi:10.1007/s10565-024-09840-1)
Supplement: Supplementary file 7 — Supplementary file7 (XLSX 13 KB) [file 10565_2024_9840_MOESM7_ESM.xlsx]

## Sheet: Sheet1
Table S6. Functional annotation and pathway analysis for DEGs (Gene Ontology-Biological process and KEGG pathway)
Gene Ontology-Biological process
ID	Description	GeneRatio	BgRatio	P-value	P-adjust	geneID	Count
GO:0030198	extracellular matrix organization	44/739	301/18723	5.42e-14	1.73e-10	TGFBI/COL4A1/SOX9/COL12A1/ADTRP/COL1A1/COL18A1/ADAMTS12/LOXL2/PDPN/BMP2/ADAMTS2/FKBP10/COL4A2/SERPINH1/SULF1/RGCC/COL5A2/COL5A1/COL11A1/SPINK5/COL1A2/OLFML2B/COL8A1/FAP/MMP7/COL3A1/MMP1/AGT/COL15A1/MMP3/EGFL6/COL9A3/ANTXR1/LOXL1/FSCN1/COL10A1/MMP9/AEBP1/SERPINB5/COMP/MMP12/LOX/IL6	44
GO:0043062	extracellular structure organization	44/739	302/18723	6.12e-14	1.73e-10	TGFBI/COL4A1/SOX9/COL12A1/ADTRP/COL1A1/COL18A1/ADAMTS12/LOXL2/PDPN/BMP2/ADAMTS2/FKBP10/COL4A2/SERPINH1/SULF1/RGCC/COL5A2/COL5A1/COL11A1/SPINK5/COL1A2/OLFML2B/COL8A1/FAP/MMP7/COL3A1/MMP1/AGT/COL15A1/MMP3/EGFL6/COL9A3/ANTXR1/LOXL1/FSCN1/COL10A1/MMP9/AEBP1/SERPINB5/COMP/MMP12/LOX/IL6	44
GO:0042060	wound healing	40/739	422/18723	3.01e-07	9.12e-05	AJUBA/CLDN1/CDH3/TIMP1/P2RY1/PAFAH2/CD44/ADTRP/COL1A1/CEACAM1/F2RL1/PDPN/ACVRL1/PLAU/FKBP10/CCN4/EPB41L4B/SPARC/ITGA2/WNT5A/PDGFRB/COL5A1/FAP/PROCR/COL3A1/STXBP1/HBB/HPSE/FGFR2/CD36/SERPINE1/TNC/F2RL2/COMP/MMP12/FN1/LOX/IL6/REG1A/REG3A	40
GO:0032963	collagen metabolic process	17/739	104/18723	6.3e-07	0.000150141	COL1A1/ADAMTS2/SERPINH1/ITGA2/RGCC/PDGFRB/COL5A1/COL1A2/FAP/MMP7/MMP1/MMP3/LARP6/MMP9/MMP12/IL6/KLK6	17
GO:0001666	response to hypoxia	30/739	307/18723	4.95e-06	0.000688283	AJUBA/HILPDA/AHCY/SLC29A1/MYC/LOXL2/EDNRA/BMP2/ACVRL1/HSD11B2/PPARGC1A/SFRP1/PLAU/ASCL2/CCNB1/ITGA2/ANGPT2/RGCC/PMAIP1/STC2/PCK1/STC1/CLCA1/DDIT4/TWIST1/ADIPOQ/FABP1/APOLD1/PTGS2/REG1A	30
GO:0071559	response to transforming growth factor beta	26/739	256/18723	1.06e-05	0.0012185	CLDN1/APPL2/GCNT2/SOX9/CDKN2B/COL1A1/BMP2/ACVRL1/PPARGC1A/SFRP1/HPGD/PBLD/PMEPA1/COL4A2/WNT5A/GDF15/COL1A2/WNT2/COL3A1/PDE3A/DKK3/MXRA5/FGFR2/HTRA1/LOX/ASPN	26
GO:0001837	epithelial to mesenchymal transition	19/739	157/18723	1.42e-05	0.00150713	PDCD4/GCNT2/SOX9/TMEM100/COL1A1/LOXL2/FAM83D/PDPN/BMP2/SFRP1/LEF1/WNT5A/RGCC/WNT2/MSX1/FGFR2/TWIST1/AXIN2/IL6	19
GO:0070371	ERK1 and ERK2 cascade	30/739	330/18723	2.04e-05	0.00197017	SLC30A10/GCG/GCNT2/P2RY1/SOX9/RIPK2/CD44/KLF4/MYC/CEACAM1/FAM83D/F2RL1/SEMA6A/BMP2/PTPRR/CTSH/CHI3L1/CDK1/FFAR4/PDGFRB/PTGER4/AGT/FGFR2/CAVIN3/ADIPOQ/CD36/DUSP4/TNFRSF11A/FN1/PLA2G2A	30
GO:0010631	epithelial cell migration	31/739	357/18723	3.62e-05	0.00274827	P2RX4/SOX9/ANLN/KLF4/ADTRP/CEACAM1/HDAC9/LOXL2/PTPRR/ACVRL1/MET/CTSH/PTP4A3/EPB41L4B/SPARC/ITGA2/ANGPT2/WNT5A/RGCC/SRPX2/FAP/STC1/AGT/S100A2/ROBO1/TACSTD2/MMP9/SCG2/FGFBP1/CXCL13/PTGS2	31
GO:0050727	regulation of inflammatory response	31/739	386/18723	0.000153438	0.00726764	RHBDF2/PDCD4/CEBPB/ABCC1/MACIR/LRRC19/KLF4/TLR3/ADAMTS12/CASP5/CCN4/NR1H4/TGM2/FFAR4/ITGA2/WNT5A/PTGER4/DNASE1L3/AGT/MMP3/ADIPOQ/FABP4/SERPINE1/MMP9/C2CD4A/TNFRSF11A/ENPP3/TNFAIP6/IL6/PTGS2/PLA2G2A	31
GO:0050900	leukocyte migration	30/739	369/18723	0.000157457	0.00740493	CD177/IL6R/EDN3/P2RX4/PADI2/CHGA/MCOLN2/ADTRP/F2RL1/CCL28/ITGA2/WNT5A/ECM1/THY1/PTGER4/CXCL1/CXCL3/CXCL8/DPEP1/C10orf99/CXCL2/SERPINE1/MMP9/SCG2/TNFRSF11A/CXCL10/IL6/CXCL5/CXCL11/CXCL13	30
GO:0062023	collagen-containing extracellular matrix	65/772	425/19550	3.7e-21	2.29e-18	TGFBI/TIMP1/LAMA1/COL4A1/COL12A1/COL1A1/CTHRC1/COL18A1/BGN/LOXL2/MFAP2/ZG16/SFRP1/ADAMTS2/CTSH/COL4A2/SERPINH1/SPARC/TGM2/SULF1/ANGPT2/WNT5A/LGALS4/ECM1/COL5A2/COL5A1/COL11A1/GDF15/COL1A2/COL8A1/WNT2/SRPX2/AZGP1/VCAN/ABI3BP/THBS2/COL3A1/OGN/AGT/TINAG/COL15A1/ADAMDEC1/COL6A3/MXRA5/FGFR2/EGFL6/COL9A3/ADIPOQ/MATN2/COL6A1/SERPINE1/LOXL1/FGL2/COL10A1/MMP9/AEBP1/TNC/HTRA1/COMP/SPON1/LRRC15/MUC2/COL6A2/…	65
GO:0098644	complex of collagen trimers	9/772	21/19550	4.27e-08	2.41e-06	COL4A1/COL1A1/COL4A2/COL5A2/COL5A1/COL11A1/COL1A2/COL8A1/COL3A1	9
GO:0005201	extracellular matrix structural constituent	42/743	172/18368	1.64e-21	2.19e-18	TGFBI/LAMA1/COL4A1/COL12A1/COL1A1/CTHRC1/COL18A1/BGN/MFAP2/COL4A2/CHI3L1/SPARC/ECM1/COL5A2/COL5A1/COL11A1/COL1A2/COL8A1/SRPX2/VCAN/ABI3BP/THBS2/COL3A1/OGN/ANOS1/COL15A1/COL6A3/MXRA5/COL9A3/ADIPOQ/MATN2/COL6A1/FGL2/COL10A1/AEBP1/TNC/COMP/MUC4/SPON1/COL6A2/FN1/ASPN	42
GO:0019838	growth factor binding	22/743	141/18368	5.33e-08	1.18e-05	KLB/IL6R/RHBDF2/COL4A1/COL1A1/ACVRL1/ACVR1C/CCN4/PDGFRB/COL5A1/COL1A2/SRPX2/COL3A1/IL1R2/FGFR2/CD36/GHR/COL6A1/HTRA1/FGFBP1/IGFBP5/CXCL13	22
GO:0045236	CXCR chemokine receptor binding	8/743	18/18368	2.11e-07	4.02e-05	CXCL1/CXCL3/CXCL8/CXCL2/CXCL10/CXCL5/CXCL11/CXCL13	8
GO:0004620	phospholipase activity	16/743	104/18368	4.18e-06	0.000697111	PRDX6/PLCD1/ABHD3/PLAAT2/PLCE1/GDPD3/PLCL2/LIPH/EDNRA/PLA2G10/PLD1/PITPNM3/PLAAT3/F2RL2/PNLIPRP2/PLA2G2A	16
GO:0008009	chemokine activity	10/743	49/18368	2.17e-05	0.00262829	CCL28/CXCL1/CXCL3/CXCL8/C10orf99/CXCL2/CXCL10/CXCL5/CXCL11/CXCL13	10
GO:0030546	signaling receptor activator activity	39/743	495/18368	5.87e-05	0.00434688	GCG/SST/PYY/EDN3/INHBA/INSL5/TIMP1/SEMA6D/SEMA6A/BMP2/MACC1/CCL28/SECTM1/WNT5A/GDF15/WNT2/CXCL1/VIP/CXCL3/CXCL8/STC2/OGN/STC1/AGT/RETNLB/ADIPOQ/C10orf99/CXCL2/SPP1/FAM3D/GRP/SCG2/FAM3B/CXCL10/IL6/CXCL5/CXCL11/CXCL13/REG1A	39
GO:0050840	extracellular matrix binding	10/743	56/18368	7.27e-05	0.00510675	TGFBI/ADGRG1/BGN/SPARC/ITGA2/ECM1/COL11A1/OLFML2B/SPP1/LRRC15	10
GO:0005125	cytokine activity	23/743	235/18368	8.67e-05	0.00550787	INHBA/TIMP1/BMP2/CCL28/SECTM1/WNT5A/GDF15/WNT2/CXCL1/CXCL3/CXCL8/ADIPOQ/C10orf99/CXCL2/SPP1/FAM3D/SCG2/FAM3B/CXCL10/IL6/CXCL5/CXCL11/CXCL13	23
GO:0042379	chemokine receptor binding	11/743	72/18368	0.000140092	0.00812536	CCL28/CXCL1/CXCL3/CXCL8/DEFB1/C10orf99/CXCL2/CXCL10/CXCL5/CXCL11/CXCL13	11
KEGG pathway
ID	Description	GeneRatio	BgRatio	P-value	P-adjust	geneID	Count
hsa04512	ECM-receptor interaction	17/384	88/8163	5.4e-07	8.39e-05	LAMA1/COL4A1/CD44/COL1A1/COL4A2/ITGA2/COL1A2/THBS2/COL6A3/COL9A3/CD36/COL6A1/SPP1/TNC/COMP/COL6A2/FN1	17
hsa04657	IL-17 signaling pathway	13/384	94/8163	0.000422826	0.0131499	CEBPB/CXCL1/TRAF5/CXCL3/CXCL8/MMP1/MMP3/CXCL2/MMP9/CXCL10/IL6/CXCL5/PTGS2	13
hsa04151	PI3K-Akt signaling pathway	32/384	354/8163	0.000269446	0.00931085	PHLPP2/IL6R/PPP2R3A/SGK2/CDK4/LAMA1/COL4A1/COL1A1/SGK1/MYC/MET/LPAR1/COL4A2/ITGA2/ANGPT2/PDGFRB/COL1A2/THBS2/PCK1/DDIT4/COL6A3/FGFR2/COL9A3/GHR/COL6A1/SPP1/TNC/COMP/COL6A2/FN1/IL6/GNG4	32
hsa03320	PPAR signaling pathway	10/384	75/8163	0.00253516	0.0385614	SCD5/FABP6/SCD/PCK1/MMP1/ADIPOQ/FABP4/CD36/HMGCS2/FABP1	10
hsa04974	Protein digestion and absorption	22/384	103/8163	1.56e-09	4.84e-07	SLC36A1/MEP1B/COL4A1/COL12A1/COL1A1/COL18A1/COL4A2/COL5A2/COL5A1/COL11A1/COL1A2/COL8A1/MEP1A/COL3A1/COL15A1/COL6A3/SLC1A1/COL9A3/COL6A1/COL10A1/COL6A2/SLC3A1	22
hsa04310	Wnt signaling pathway	17/384	170/8163	0.00260382	0.0385614	RUVBL1/MYC/SFRP1/LEF1/CCN4/RNF43/WNT5A/LGR4/PRKACB/WNT2/MMP7/ZNRF3/LGR5/SFRP4/APCDD1/AXIN2/FZD10	17
