# Supplementary material for: LOXL1 promotes tumor cell malignancy and restricts CD8 + T cell infiltration in colorectal cancer
Source: Cell Biol Toxicol. 2024 Jan 25;40(1):6. doi: 10.1007/s10565-024-09840-1 (PMC10808464; doi:10.1007/s10565-024-09840-1)
Supplement: Supplementary file 8 — Supplementary file8 (XLSX 10 KB) [file 10565_2024_9840_MOESM8_ESM.xlsx]

## Sheet: Sheet1
Table S7. The results of Kaplan-Meier survival analysis in multiple datasets
GSE17536			GSE39582			TCGA
Gene	HR	P-value	Gene	HR	P-value	Gene	HR	P-value
LOXL1	2.248	<0.001	LOXL1	2.232	0.017	LOXL1	1.745	0.038
ADAM12	2.247	0.0018	AEBP1	2.291	0.012
AEBP1	2.171	<0.001	ANTXR1	2.592	0.004
ANTXR1	2.219	<0.001	CDH11	2.583	0.004
BGN	2.334	<0.001	COL3A1	2.474	0.008
CCN4	2.281	0.006	COL5A2	2.593	0.0004
CDH11	2.177	0.001	COL6A3	2.232	0.015
COL3A1	2.678	<0.001	COL10A1	2.719	0.002
COL5A2	2.341	<0.001	CTHRC1	3.16	<0.001
COL6A1	1.913	0.017	DKK3	2.517	0.005
COL6A3	2.054	0.002	FAP	2.213	0.016
COL10A1	2.167	<0.001	ISLR	2.183	0.018
CTHRC1	2.145	<0.001	NTM	2.398	0.008
DKK3	1.818	0.016	OLFML2B	2.755	0.002
FAP	2.194	0.001	SPARC	2.6	0.004
INHBA	2.462	<0.001
ISLR	2.077	0.002
NTM	2.277	<0.001
OLFML2B	2.122	0.002
PDGFRB	1.827	0.011
PRRX1	2.156	0.002
SPARC	2.221	<0.001
VCAN	2.101	0.001
