# Supplementary material for: LOXL1 promotes tumor cell malignancy and restricts CD8 + T cell infiltration in colorectal cancer
Source: Cell Biol Toxicol. 2024 Jan 25;40(1):6. doi: 10.1007/s10565-024-09840-1 (PMC10808464; doi:10.1007/s10565-024-09840-1)
Supplement: Supplementary file 10 — Supplementary file10 (XLSX 15 KB) [file 10565_2024_9840_MOESM10_ESM.xlsx]

## Sheet: Sheet1
Table S9. The gene set enrichment analysis (GSEA) between the LOXL1 high and low groups
gene sets	Description	setSize	enrichmentScore	NES	P-value	FDR
HALLMARK	HALLMARK_MYC_TARGETS_V2	58	-0.346276	-1.54142	0.0194762	0.0408073
HALLMARK	HALLMARK_PROTEIN_SECRETION	95	-0.292848	-1.37166	0.0135044	0.0297096
HALLMARK	HALLMARK_UV_RESPONSE_DN	138	0.446899	1.43863	0.00561854	0.0137342
HALLMARK	HALLMARK_INTERFERON_ALPHA_RESPONSE	95	0.461693	1.45109	0.0120151	0.0278245
HALLMARK	HALLMARK_APOPTOSIS	159	0.453341	1.4759	0.00140243	0.00380783
HALLMARK	HALLMARK_HYPOXIA	189	0.471248	1.54548	6.54e-05	0.000191801
HALLMARK	HALLMARK_IL2_STAT5_SIGNALING	194	0.478821	1.57362	3.08e-05	0.000104261
HALLMARK	HALLMARK_TNFA_SIGNALING_VIA_NFKB	198	0.479139	1.57716	1.53e-05	6.12e-05
HALLMARK	HALLMARK_INTERFERON_GAMMA_RESPONSE	198	0.508733	1.67457	5.18e-07	2.28e-06
HALLMARK	HALLMARK_PANCREAS_BETA_CELLS	40	0.58935	1.6746	0.00147121	0.00380783
HALLMARK	HALLMARK_KRAS_SIGNALING_DN	193	0.525552	1.72677	8.39e-08	4.1e-07
HALLMARK	HALLMARK_IL6_JAK_STAT3_SIGNALING	87	0.575531	1.79307	2.08e-05	7.64e-05
HALLMARK	HALLMARK_COMPLEMENT	200	0.552306	1.8182	8.23e-10	4.53e-09
HALLMARK	HALLMARK_KRAS_SIGNALING_UP	194	0.56271	1.84932	1.35e-10	8.5e-10
HALLMARK	HALLMARK_ANGIOGENESIS	36	0.667643	1.8544	4.74e-05	0.000149028
HALLMARK	HALLMARK_ALLOGRAFT_REJECTION	195	0.58314	1.91722	1e-10	7.33e-10
HALLMARK	HALLMARK_INFLAMMATORY_RESPONSE	197	0.588303	1.93646	1e-10	7.33e-10
HALLMARK	HALLMARK_MYOGENESIS	197	0.59165	1.94747	1e-10	7.33e-10
HALLMARK	HALLMARK_APICAL_JUNCTION	193	0.595566	1.95681	1e-10	7.33e-10
HALLMARK	HALLMARK_COAGULATION	138	0.614918	1.97951	1e-10	7.33e-10
HALLMARK	HALLMARK_EPITHELIAL_MESENCHYMAL_TRANSITION	197	0.749216	2.46612	1e-10	7.33e-10
KEGG	KEGG_SYSTEMIC_LUPUS_ERYTHEMATOSUS	53	0.745102	2.2007	1e-10	3.66e-09
KEGG	KEGG_CELL_ADHESION_MOLECULES_CAMS	126	0.658941	2.13617	1e-10	3.66e-09
KEGG	KEGG_ECM_RECEPTOR_INTERACTION	83	0.684898	2.13077	1e-10	3.66e-09
KEGG	KEGG_INTESTINAL_IMMUNE_NETWORK_FOR_IGA_PRODUCTION	45	0.698502	2.03454	3.06e-07	5.59e-06
KEGG	KEGG_HEMATOPOIETIC_CELL_LINEAGE	84	0.643665	2.00739	6.22e-09	1.42e-07
KEGG	KEGG_LEISHMANIA_INFECTION	68	0.652401	1.98455	8.35e-08	1.7e-06
KEGG	KEGG_COMPLEMENT_AND_COAGULATION_CASCADES	69	0.641941	1.95646	3.63e-07	6.04e-06
KEGG	KEGG_ASTHMA	27	0.730991	1.95258	1.75e-05	0.00020029
KEGG	KEGG_GRAFT_VERSUS_HOST_DISEASE	36	0.688988	1.93945	2.03e-05	0.000218623
KEGG	KEGG_CYTOKINE_CYTOKINE_RECEPTOR_INTERACTION	260	0.576282	1.90893	1e-10	3.66e-09
KEGG	KEGG_FOCAL_ADHESION	197	0.561538	1.84709	2.6e-10	7.91e-09
KEGG	KEGG_DILATED_CARDIOMYOPATHY	90	0.586552	1.83904	1.78e-06	2.61e-05
KEGG	KEGG_CHEMOKINE_SIGNALING_PATHWAY	184	0.555598	1.82423	4.1e-09	1.07e-07
KEGG	KEGG_ALLOGRAFT_REJECTION	34	0.647777	1.80707	0.000417305	0.00272559
KEGG	KEGG_VIRAL_MYOCARDITIS	67	0.594653	1.80318	2.44e-05	0.000234678
KEGG	KEGG_HYPERTROPHIC_CARDIOMYOPATHY_HCM	83	0.578541	1.79989	1.62e-05	0.00019819
KEGG	KEGG_LEUKOCYTE_TRANSENDOTHELIAL_MIGRATION	114	0.558666	1.79219	2.71e-06	3.54e-05
KEGG	KEGG_NEUROACTIVE_LIGAND_RECEPTOR_INTERACTION	270	0.538173	1.7812	1e-10	3.66e-09
KEGG	KEGG_AUTOIMMUNE_THYROID_DISEASE	49	0.603485	1.76957	0.000290685	0.00212781
KEGG	KEGG_TYPE_I_DIABETES_MELLITUS	40	0.61863	1.76744	0.000626036	0.00358015
KEGG	KEGG_HEDGEHOG_SIGNALING_PATHWAY	56	0.594076	1.76716	0.000214317	0.00170522
KEGG	KEGG_ANTIGEN_PROCESSING_AND_PRESENTATION	79	0.560638	1.74227	6.54e-05	0.000598576
KEGG	KEGG_ARRHYTHMOGENIC_RIGHT_VENTRICULAR_CARDIOMYOPATHY_ARVC	74	0.557256	1.71407	0.000248066	0.00189151
KEGG	KEGG_AXON_GUIDANCE	128	0.522947	1.69291	2.18e-05	0.000222068
KEGG	KEGG_CARDIAC_MUSCLE_CONTRACTION	73	0.54376	1.67054	0.000455666	0.00277956
KEGG	KEGG_CALCIUM_SIGNALING_PATHWAY	177	0.508517	1.66381	1.86e-06	2.61e-05
KEGG	KEGG_NATURAL_KILLER_CELL_MEDIATED_CYTOTOXICITY	131	0.512637	1.66218	0.000101765	0.000886811
KEGG	KEGG_MELANOGENESIS	101	0.513996	1.63499	0.000364074	0.00256252
KEGG	KEGG_PRION_DISEASES	35	0.579782	1.62533	0.00653024	0.0271599
KEGG	KEGG_BASAL_CELL_CARCINOMA	55	0.545369	1.62064	0.00151548	0.00749547
KEGG	KEGG_PRIMARY_IMMUNODEFICIENCY	35	0.574953	1.6118	0.00781066	0.0310728
KEGG	KEGG_TGF_BETA_SIGNALING_PATHWAY	85	0.51472	1.60535	0.00135887	0.00710494
KEGG	KEGG_GLYCOSAMINOGLYCAN_BIOSYNTHESIS_CHONDROITIN_SULFATE	22	0.614075	1.56767	0.0101881	0.0372883
KEGG	KEGG_VASCULAR_SMOOTH_MUSCLE_CONTRACTION	112	0.487206	1.56231	0.00142835	0.00726076
KEGG	KEGG_ARACHIDONIC_ACID_METABOLISM	58	0.511522	1.53172	0.0063307	0.0269423
KEGG	KEGG_WNT_SIGNALING_PATHWAY	150	0.444916	1.44768	0.00312367	0.0139422
KEGG	KEGG_LYSOSOME	121	0.446874	1.44209	0.00728344	0.0296193
KEGG	KEGG_MAPK_SIGNALING_PATHWAY	266	0.433099	1.43437	0.000431924	0.00272559
KEGG	KEGG_TOLL_LIKE_RECEPTOR_SIGNALING_PATHWAY	102	0.447914	1.42487	0.0104109	0.0373566
KEGG	KEGG_REGULATION_OF_ACTIN_CYTOSKELETON	211	0.431416	1.42073	0.00202451	0.0097496
KEGG	KEGG_PATHWAYS_IN_CANCER	322	0.418679	1.3949	0.000417376	0.00272559
KEGG	KEGG_SPLICEOSOME	125	-0.321167	-1.5052	0.000805318	0.00446586
KEGG	KEGG_PEROXISOME	77	-0.349688	-1.51946	0.00282487	0.0129238
KEGG	KEGG_BASAL_TRANSCRIPTION_FACTORS	35	-0.429693	-1.62968	0.0139617	0.0491343
KEGG	KEGG_RNA_DEGRADATION	54	-0.414425	-1.69108	0.00122329	0.00658417
KEGG	KEGG_AMINOACYL_TRNA_BIOSYNTHESIS	22	-0.495241	-1.69948	0.00990304	0.0369848
KEGG	KEGG_PROPANOATE_METABOLISM	31	-0.467885	-1.73378	0.00921332	0.0351258
KEGG	KEGG_PROTEIN_EXPORT	22	-0.513681	-1.76276	0.00596158	0.0259754
KEGG	KEGG_NUCLEOTIDE_EXCISION_REPAIR	44	-0.47465	-1.82947	0.000472046	0.00278659
KEGG	KEGG_MISMATCH_REPAIR	23	-0.529881	-1.84685	0.00850066	0.0330983
KEGG	KEGG_TASTE_TRANSDUCTION	51	-0.466537	-1.86601	0.000212004	0.00170522
KEGG	KEGG_HOMOLOGOUS_RECOMBINATION	26	-0.541254	-1.88691	0.00273985	0.0128562
