# Supplementary material for: LOXL1 promotes tumor cell malignancy and restricts CD8 + T cell infiltration in colorectal cancer
Source: Cell Biol Toxicol. 2024 Jan 25;40(1):6. doi: 10.1007/s10565-024-09840-1 (PMC10808464; doi:10.1007/s10565-024-09840-1)
Supplement: Supplementary file 11 — Supplementary file11 (XLSX 10 KB) [file 10565_2024_9840_MOESM11_ESM.xlsx]

## Sheet: Sheet1
Table S10. Associations of LOXL1 expression with somatic variants
Gene	High LOXL1 expression	Low LOXL1 expression	P-value
APC
no mutation	49	32	0.032
mutation	91	109
TP53
no mutation	66	65	0.956
mutation	74	76
TTN
no mutation	66	85	0.037
mutation	74	56
KRAS
no mutation	80	79	0.946
mutation	60	62
MUC16
no mutation	87	109	0.008
mutation	53	32
PIK3CA
no mutation	90	108	0.033
mutation	50	33
SYNE1
no mutation	90	108	0.033
mutation	50	33
RYR2
no mutation	99	116	0.032
mutation	41	25
FAT4
no mutation	102	109	0.469
mutation	38	32
CSMD3
no mutation	104	118	0.074
mutation	36	23
ZFHX4
no mutation	106	116	0.229
mutation	34	25
OBSCN
no mutation	108	116	0.358
mutation	32	25
DNAH11
no mutation	109	121	0.1151
mutation	31	20
